# Supplementary material for: 2-Methyl-3-(4-methyl­phen­yl)-5,6-diphenyl-2,3-dihydro­pyrazine
Source: Acta Crystallogr Sect E Struct Rep Online. 2012 Oct 6;68(Pt 11):o3084. doi: 10.1107/S1600536812041438 (PMC3515189; doi:10.1107/S1600536812041438)
Supplement: Supplementary file 1 [file e-68-o3084-sup1.cif]

##############################################################################
#                                                                            #
# This CIF contains the data in a paper accepted for publication in          #
# Acta Crystallographica Section E. It conforms to the requirements of       #
# Notes for Authors for Acta Crystallographica Section E, and has been       #
# peer reviewed under the auspices of the IUCr Commission on Journals.       #
#                                                                            #
# Full details of the Crystallographic Information File format               #
# are given in the paper "The Crystallographic Information File (CIF):       #
# a New Standard Archive File for Crystallography" by S. R. Hall, F. H.      #
# Allen and I. D. Brown [Acta Cryst. (1991), A47, 655-685].                  #
#                                                                            #
# The current version of the core CIF dictionary is obtainable from          #
# ftp://ftp.iucr.org/pub/cif_core.dic.                                       #
#                                                                            #
# Software is freely available for graphical display of the structure(s)     #
# in this CIF. For information consult the CIF software page                 #
# http://www.iucr.org/resources/cif/software.                                #
#                                                                            #
# This file may be used for bona fide research purposes within the           #
# scientific community so long as proper attribution is given to the journal # 
# article from which it was obtained.                                        #
#                                                                            #
##############################################################################
data_global
_audit_creation_method     'PLATON <TABLE ACC> option'
_journal_date_recd_electronic     2012-09-28
_journal_date_accepted     2012-10-02
_journal_name_full     'Acta Crystallographica, Section E'
_journal_year     2012
_journal_volume     68
_journal_issue     11
_journal_page_first     o3084
_journal_page_last     o3084
_journal_paper_category     QO
_journal_paper_doi     10.1107/S1600536812041438
_journal_coeditor_code     HG5255
_publ_contact_author_name
;
'Dr A. Thiruvalluvar'
;
_publ_contact_author_address
;
Associate Professor of Physics
Postgraduate Research Department of Physics
Rajah Serfoji Government College (Autonomous)
Thanjavur 613 005
Tamilnadu
India
;
_publ_contact_author_email     'thiruvalluvar.a@gmail.com'
_publ_contact_author_fax     'none'
_publ_contact_author_phone     '+91 4362 255490'
_publ_section_title
;
2-Methyl-3-(4-methylphenyl)-5,6-diphenyl-2,3-dihydropyrazine
;
_publ_section_title_footnote     .
loop_
    _publ_author_name
    _publ_author_footnote
    _publ_author_address
    'Thiruvalluvar, A.' ?
;
Postgraduate Research Department of Physics
Rajah Serfoji Government College (Autonomous)
Thanjavur 613 005
Tamilnadu
India
;
    'Anuradha, N.' ?
;
Postgraduate Research Department of Physics
Rajah Serfoji Government College (Autonomous)
Thanjavur 613 005
Tamilnadu
India
;
    'Chitra, S.' ?
;
Department of Chemistry
KSR College of Engineering
KSR Kalvi Nagar
Tiruchengode 637 215
Tamilnadu
India
;
    'Devanathan, D.' ?
;
Department of Chemistry
Government Arts College
C. Mutlur 608 102
Chidambaram
Tamilnadu
India
;
    'Butcher, R. J.' ?
;
Department of Chemistry
Howard University
525 College Street NW
Washington, DC 20059
USA
;
_publ_section_synopsis     .
data_I
_chemical_name_systematic
;
2-Methyl-3-(4-methylphenyl)-5,6-diphenyl-2,3-dihydropyrazine
;
_chemical_name_common     2,3-dihydropyrazine
_chemical_formula_moiety     'C24 H22 N2'
_chemical_formula_sum     'C24 H22 N2'
_chemical_formula_structural     'C24 H22 N2'
_chemical_formula_iupac     'C24 H22 N2'
_chemical_formula_weight     338.44
_chemical_melting_point     450
_symmetry_cell_setting     monoclinic
_symmetry_space_group_name_H-M     'P 21/c'
_symmetry_space_group_name_Hall     '-P 2ybc'
loop_
    _symmetry_equiv_pos_site_id
    _symmetry_equiv_pos_as_xyz
    1 x,y,z
    2 -x,1/2+y,1/2-z
    3 -x,-y,-z
    4 x,1/2-y,1/2+z
_cell_length_a     8.1986(5)
_cell_length_b     11.8211(6)
_cell_length_c     19.6686(7)
_cell_angle_alpha     90
_cell_angle_beta     93.638(4)
_cell_angle_gamma     90
_cell_volume     1902.38(17)
_cell_formula_units_Z     4
_cell_measurement_reflns_used     3179
_cell_measurement_theta_min     3.7361
_cell_measurement_theta_max     75.3348
_cell_measurement_temperature     123(2)
_cell_special_details     ?
_exptl_crystal_description     'prism'
_exptl_crystal_colour     'colourless'
_exptl_crystal_size_max     0.39
_exptl_crystal_size_mid     0.21
_exptl_crystal_size_min     0.17
_exptl_crystal_size_rad     ?
_exptl_crystal_density_diffrn     1.182
_exptl_crystal_density_meas     ?
_exptl_crystal_density_method     'Not Measured'
_exptl_crystal_F_000     720
_exptl_absorpt_coefficient_mu     0.529
_exptl_absorpt_correction_type     multi-scan
_exptl_absorpt_process_details
;
(CrysAlis PRO; Agilent, 2012)
;
_exptl_absorpt_correction_T_min     0.83035
_exptl_absorpt_correction_T_max     1.00000
_exptl_special_details     ?
_diffrn_ambient_temperature     123(2)
_diffrn_radiation_type     CuK\a
_diffrn_radiation_wavelength     1.54184
_diffrn_radiation_source     'Enhance (Cu) X-ray Source'
_diffrn_radiation_monochromator     graphite
_diffrn_measurement_device_type     'Agilent Xcalibur Ruby Gemini'
_diffrn_measurement_method     '\w scans'
_diffrn_detector_area_resol_mean     10.5081
_diffrn_reflns_number     12585
_diffrn_reflns_av_R_equivalents     0.0284
_diffrn_reflns_av_sigmaI/netI     0.0248
_diffrn_reflns_theta_min     4.37
_diffrn_reflns_theta_max     75.52
_diffrn_reflns_theta_full     67.50
_diffrn_measured_fraction_theta_max     0.985
_diffrn_measured_fraction_theta_full     1.000
_diffrn_reflns_limit_h_min     -10
_diffrn_reflns_limit_h_max     9
_diffrn_reflns_limit_k_min     -13
_diffrn_reflns_limit_k_max     14
_diffrn_reflns_limit_l_min     -24
_diffrn_reflns_limit_l_max     21
_refine_special_details
;
Refinement of <i>F</i>^2^ against ALL reflections. The weighted <i>R</i>-factor
<i>wR</i> and goodness of fit <i>S</i> are based on <i>F</i>^2^, conventional
<i>R</i>-factors <i>R</i> are based on <i>F</i>, with <i>F</i> set to zero for
negative <i>F</i>^2^. The threshold expression of <i>F</i>^2^ >
2\s(<i>F</i>^2^) is used only for calculating <i>R</i>-factors(gt) <i>etc</i>.
and is not relevant to the choice of reflections for refinement.
<i>R</i>-factors based on <i>F</i>^2^ are statistically about twice as large
as those based on <i>F</i>, and <i>R</i>- factors based on ALL data will be
even larger.
;
_reflns_number_total     3892
_reflns_number_gt     3044
_reflns_threshold_expression     I>2\s(I)
_refine_ls_structure_factor_coef     Fsqd
_refine_ls_matrix_type     full
_refine_ls_R_factor_all     0.0832
_refine_ls_R_factor_gt     0.0688
_refine_ls_wR_factor_gt     0.1979
_refine_ls_wR_factor_ref     0.2142
_refine_ls_goodness_of_fit_ref     1.068
_refine_ls_restrained_S_all     1.091
_refine_ls_number_reflns     3892
_refine_ls_number_parameters     254
_refine_ls_number_restraints     68
_refine_ls_hydrogen_treatment     constr
_refine_ls_weighting_scheme     calc
_refine_ls_weighting_details
         'calc w=1/[\s^2^(Fo^2^)+(0.1119P)^2^+0.6381P] where P=(Fo^2^+2Fc^2^)/3'
_atom_sites_solution_hydrogens     geom
_atom_sites_solution_primary     direct
_atom_sites_solution_secondary     difmap
_refine_ls_shift/su_max     0.001
_refine_ls_shift/su_max_lt     0.001
_refine_ls_shift/su_mean     <0.001
_refine_diff_density_max     0.705
_refine_diff_density_min     -0.352
_refine_ls_extinction_method     none
_refine_ls_extinction_coef     ?
loop_
    _atom_type_symbol
    _atom_type_description
    _atom_type_scat_dispersion_real
    _atom_type_scat_dispersion_imag
    _atom_type_scat_source
    C C 0.0181 0.0091 ' International Tables Vol C Tables 4.2.6.8 and 6.1.1.4'
    H H 0.0000 0.0000 ' International Tables Vol C Tables 4.2.6.8 and 6.1.1.4'
    N N 0.0311 0.0180 ' International Tables Vol C Tables 4.2.6.8 and 6.1.1.4'
_computing_data_collection     'CrysAlis PRO (Agilent, 2012)'
_computing_cell_refinement     'CrysAlis PRO (Agilent, 2012)'
_computing_data_reduction     'CrysAlis PRO (Agilent, 2012)'
_computing_structure_solution     'SHELXS97 (Sheldrick, 2008)'
_computing_structure_refinement     'SHELXL97 (Sheldrick, 2008)'
_computing_molecular_graphics     'ORTEP-3 (Farrugia, 1997)'
_computing_publication_material     'PLATON (Spek, 2009)'
loop_
    _atom_site_type_symbol
    _atom_site_label
    _atom_site_fract_x
    _atom_site_fract_y
    _atom_site_fract_z
    _atom_site_U_iso_or_equiv
    _atom_site_thermal_displace_type
    _atom_site_calc_flag
    _atom_site_refinement_flags
    _atom_site_occupancy
    _atom_site_disorder_assembly
    _atom_site_disorder_group
    N N1A 0.2620(9) 0.8818(4) 0.1306(3) 0.0675(11) Uani d PDU 0.713(6) A 1
    N N2A 0.2421(13) 0.9429(5) -0.0086(3) 0.0781(11) Uani d PDU 0.713(6) A 1
    C C1 0.2458(3) 0.80641(19) 0.08145(10) 0.0556(7) Uani d . 1.000 . .
    C C2 0.2522(3) 0.8383(2) 0.00937(11) 0.0604(7) Uani d . 1.000 A .
    C C3A 0.2008(6) 1.0239(3) 0.04467(17) 0.0605(12) Uani d PDU 0.713(6) A 1
    C C4A 0.2286(11) 1.1422(5) 0.0181(4) 0.0792(15) Uani d PDU 0.713(6) A 1
    C C5A 0.3136(7) 0.9952(4) 0.1078(2) 0.0682(15) Uani d PDU 0.713(6) A 1
    C C6 0.2095(3) 0.68882(18) 0.10250(10) 0.0518(6) Uani d . 1.000 A .
    C C7 0.2969(3) 0.64263(19) 0.15892(11) 0.0548(6) Uani d . 1.000 . .
    C C8 0.2641(3) 0.53339(19) 0.18009(12) 0.0584(7) Uani d . 1.000 A .
    C C9 0.1433(3) 0.47028(19) 0.14630(11) 0.0590(7) Uani d . 1.000 . .
    C C10 0.0534(3) 0.5165(2) 0.09150(11) 0.0590(7) Uani d . 1.000 A .
    C C11 0.0877(3) 0.62512(19) 0.06909(10) 0.0553(7) Uani d . 1.000 . .
    C C12 0.2806(3) 0.75362(19) -0.04483(11) 0.0566(7) Uani d . 1.000 . .
    C C13 0.3907(3) 0.6650(2) -0.03313(11) 0.0601(7) Uani d . 1.000 A .
    C C14 0.4185(3) 0.5879(2) -0.08442(13) 0.0666(8) Uani d . 1.000 . .
    C C15 0.3345(3) 0.5981(2) -0.14751(12) 0.0664(8) Uani d . 1.000 A .
    C C16 0.2262(3) 0.6859(2) -0.16006(12) 0.0649(8) Uani d . 1.000 . .
    C C17 0.1998(3) 0.7640(2) -0.10907(11) 0.0617(7) Uani d . 1.000 A .
    C C18 0.2782(4) 1.0771(2) 0.16632(11) 0.0667(8) Uani d . 1.000 . .
    C C19 0.3912(3) 1.16373(19) 0.17894(12) 0.0636(8) Uani d . 1.000 A .
    C C20 0.3719(3) 1.24072(18) 0.23056(11) 0.0562(7) Uani d . 1.000 . .
    C C21 0.2402(3) 1.23338(19) 0.27160(10) 0.0548(7) Uani d . 1.000 A .
    C C22 0.1289(3) 1.1477(2) 0.25858(12) 0.0644(8) Uani d . 1.000 . .
    C C23 0.1480(3) 1.0702(2) 0.20701(12) 0.0685(8) Uani d . 1.000 A .
    C C24 0.2223(4) 1.3153(2) 0.32921(13) 0.0775(10) Uani d . 1.000 . .
    N N1B 0.291(3) 0.8782(12) 0.1267(9) 0.0675(11) Uani d PDU 0.287(6) A 2
    N N2B 0.220(4) 0.9433(14) -0.0092(8) 0.0781(11) Uani d PDU 0.287(6) A 2
    C C3B 0.2792(15) 1.0317(8) 0.0396(4) 0.0605(12) Uani d PDU 0.287(6) A 2
    C C4B 0.195(3) 1.1406(13) 0.0178(12) 0.0792(15) Uani d PDU 0.287(6) A 2
    C C5B 0.2419(19) 0.9953(10) 0.1111(5) 0.0682(15) Uani d PDU 0.287(6) A 2
    H H7A 0.37917 0.68605 0.18298 0.0657 Uiso calc R 1.000 A .
    H H8A 0.32533 0.50200 0.21814 0.0701 Uiso calc R 1.000 . .
    H H1A 0.08386 1.01444 0.05527 0.0724 Uiso calc PR 0.713(6) A 1
    H H2A 0.15954 1.15427 -0.02381 0.1186 Uiso calc PR 0.713(6) A 1
    H H3A 0.20059 1.19772 0.05242 0.1186 Uiso calc PR 0.713(6) A 1
    H H4A 0.34371 1.15099 0.00839 0.1186 Uiso calc PR 0.713(6) A 1
    H H5A 0.43148 0.99642 0.09751 0.0819 Uiso calc PR 0.713(6) A 1
    H H15A 0.35169 0.54430 -0.18224 0.0797 Uiso calc R 1.000 . .
    H H16A 0.16954 0.69305 -0.20351 0.0778 Uiso calc R 1.000 A .
    H H17A 0.12614 0.82504 -0.11808 0.0740 Uiso calc R 1.000 . .
    H H19A 0.48250 1.16990 0.15174 0.0763 Uiso calc R 1.000 . .
    H H20A 0.44973 1.29963 0.23819 0.0675 Uiso calc R 1.000 A .
    H H22A 0.03708 1.14176 0.28552 0.0772 Uiso calc R 1.000 A .
    H H23A 0.07014 1.01130 0.19956 0.0822 Uiso calc R 1.000 . .
    H H24A 0.10614 1.32498 0.33688 0.1160 Uiso calc R 1.000 A .
    H H24B 0.27968 1.28581 0.37071 0.1160 Uiso calc R 1.000 . .
    H H24C 0.26928 1.38848 0.31757 0.1160 Uiso calc R 1.000 . .
    H H9A 0.12204 0.39527 0.16064 0.0708 Uiso calc R 1.000 A .
    H H10A -0.03236 0.47404 0.06897 0.0708 Uiso calc R 1.000 . .
    H H11A 0.02715 0.65567 0.03060 0.0663 Uiso calc R 1.000 A .
    H H13A 0.44729 0.65724 0.01028 0.0720 Uiso calc R 1.000 . .
    H H14A 0.49501 0.52833 -0.07626 0.0798 Uiso calc R 1.000 A .
    H H6B 0.39999 1.04078 0.03728 0.0724 Uiso calc PR 0.287(6) A 2
    H H7B 0.12757 1.12787 -0.02437 0.1186 Uiso calc PR 0.287(6) A 2
    H H8B 0.12589 1.16604 0.05365 0.1186 Uiso calc PR 0.287(6) A 2
    H H9B 0.27751 1.19846 0.01009 0.1186 Uiso calc PR 0.287(6) A 2
    H H10B 0.11982 0.99121 0.10842 0.0819 Uiso calc PR 0.287(6) A 2
loop_
    _atom_site_aniso_label
    _atom_site_aniso_U_11
    _atom_site_aniso_U_22
    _atom_site_aniso_U_33
    _atom_site_aniso_U_12
    _atom_site_aniso_U_13
    _atom_site_aniso_U_23
    N1A 0.109(3) 0.0531(11) 0.0414(12) -0.0068(14) 0.0131(15) 0.0041(9)
    N2A 0.130(3) 0.0623(12) 0.0421(10) 0.0090(15) 0.0068(13) 0.0061(9)
    C1 0.0714(13) 0.0551(11) 0.0412(10) 0.0034(10) 0.0114(9) 0.0037(8)
    C2 0.0792(14) 0.0596(12) 0.0427(10) 0.0019(11) 0.0074(10) 0.0046(9)
    C3A 0.079(3) 0.0616(15) 0.0408(12) -0.006(2) 0.0041(17) 0.0034(11)
    C4A 0.107(4) 0.0719(16) 0.0580(14) 0.006(2) 0.001(2) 0.0083(12)
    C5A 0.109(4) 0.0531(13) 0.0435(13) 0.002(2) 0.012(2) 0.0063(10)
    C6 0.0628(12) 0.0521(11) 0.0420(10) 0.0023(9) 0.0151(8) 0.0009(8)
    C7 0.0601(11) 0.0573(12) 0.0477(10) -0.0011(10) 0.0090(9) 0.0031(9)
    C8 0.0653(13) 0.0580(12) 0.0532(12) 0.0075(10) 0.0149(10) 0.0097(10)
    C9 0.0693(13) 0.0523(11) 0.0581(12) -0.0006(10) 0.0247(10) 0.0006(9)
    C10 0.0647(12) 0.0634(13) 0.0508(11) -0.0094(10) 0.0192(10) -0.0084(10)
    C11 0.0634(12) 0.0632(12) 0.0403(10) 0.0030(10) 0.0112(9) -0.0014(9)
    C12 0.0698(13) 0.0591(12) 0.0424(10) -0.0054(10) 0.0150(9) 0.0026(9)
    C13 0.0699(13) 0.0636(13) 0.0483(11) -0.0033(11) 0.0167(10) 0.0029(10)
    C14 0.0758(14) 0.0649(14) 0.0622(13) -0.0046(12) 0.0299(11) -0.0002(11)
    C15 0.0770(14) 0.0694(14) 0.0561(13) -0.0192(12) 0.0293(11) -0.0120(10)
    C16 0.0688(13) 0.0823(16) 0.0451(11) -0.0186(12) 0.0166(10) -0.0057(10)
    C17 0.0686(13) 0.0726(14) 0.0451(11) -0.0058(11) 0.0132(10) 0.0018(10)
    C18 0.111(2) 0.0513(12) 0.0378(10) -0.0028(12) 0.0060(11) 0.0081(9)
    C19 0.0850(15) 0.0542(12) 0.0542(12) 0.0065(11) 0.0249(11) 0.0092(9)
    C20 0.0645(12) 0.0511(11) 0.0539(11) 0.0012(10) 0.0101(9) 0.0056(9)
    C21 0.0672(12) 0.0562(12) 0.0416(10) 0.0042(10) 0.0093(9) 0.0067(9)
    C22 0.0682(13) 0.0724(15) 0.0539(12) -0.0063(12) 0.0141(10) 0.0115(11)
    C23 0.0898(17) 0.0626(13) 0.0522(12) -0.0185(12) -0.0031(12) 0.0072(10)
    C24 0.104(2) 0.0758(16) 0.0554(13) 0.0010(15) 0.0260(13) -0.0034(12)
    N1B 0.109(3) 0.0531(11) 0.0414(12) -0.0068(14) 0.0131(15) 0.0041(9)
    N2B 0.130(3) 0.0623(12) 0.0421(10) 0.0090(15) 0.0068(13) 0.0061(9)
    C3B 0.079(3) 0.0616(15) 0.0408(12) -0.006(2) 0.0041(17) 0.0034(11)
    C4B 0.107(4) 0.0719(16) 0.0580(14) 0.006(2) 0.001(2) 0.0083(12)
    C5B 0.109(4) 0.0531(13) 0.0435(13) 0.002(2) 0.012(2) 0.0063(10)
_geom_special_details
;
Bond distances, angles <i>etc</i>. have been calculated using the rounded
fractional coordinates. All su's are estimated from the variances of the
(full) variance-covariance matrix. The cell e.s.d.'s are taken into account in
the estimation of distances, angles and torsion angles
;
loop_
    _geom_bond_atom_site_label_1
    _geom_bond_atom_site_label_2
    _geom_bond_site_symmetry_1
    _geom_bond_site_symmetry_2
    _geom_bond_distance
    _geom_bond_publ_flag
    N1A C1 . . 1.315(6) no
    N1A C5A . . 1.484(7) no
    N1B C5B . . 1.47(2) no
    N1B C1 . . 1.268(17) no
    N2A C3A . . 1.475(7) no
    N2A C2 . . 1.287(6) no
    N2B C2 . . 1.316(17) no
    N2B C3B . . 1.48(2) no
    C1 C6 . . 1.486(3) no
    C1 C2 . . 1.471(3) no
    C2 C12 . . 1.491(3) no
    C3A C4A . . 1.515(7) no
    C3A C5A . . 1.538(6) no
    C3B C4B . . 1.51(2) no
    C3B C5B . . 1.520(13) no
    C5A C18 . . 1.546(5) no
    C5B C18 . . 1.470(11) no
    C6 C7 . . 1.394(3) no
    C6 C11 . . 1.383(3) no
    C7 C8 . . 1.388(3) no
    C8 C9 . . 1.377(3) no
    C9 C10 . . 1.379(3) no
    C10 C11 . . 1.392(3) no
    C12 C13 . . 1.392(3) no
    C12 C17 . . 1.394(3) no
    C13 C14 . . 1.389(3) no
    C14 C15 . . 1.386(3) no
    C15 C16 . . 1.378(3) no
    C16 C17 . . 1.390(3) no
    C18 C19 . . 1.393(4) no
    C18 C23 . . 1.377(4) no
    C19 C20 . . 1.380(3) no
    C20 C21 . . 1.391(3) no
    C21 C22 . . 1.376(3) no
    C21 C24 . . 1.505(3) no
    C22 C23 . . 1.383(3) no
    C3A H1A . . 1.0000 no
    C3B H6B . . 1.0000 no
    C4A H3A . . 0.9800 no
    C4A H4A . . 0.9800 no
    C4A H2A . . 0.9800 no
    C4B H7B . . 0.9800 no
    C4B H8B . . 0.9800 no
    C4B H9B . . 0.9800 no
    C5A H5A . . 1.0000 no
    C5B H10B . . 1.0000 no
    C7 H7A . . 0.9500 no
    C8 H8A . . 0.9500 no
    C9 H9A . . 0.9500 no
    C10 H10A . . 0.9500 no
    C11 H11A . . 0.9500 no
    C13 H13A . . 0.9500 no
    C14 H14A . . 0.9500 no
    C15 H15A . . 0.9500 no
    C16 H16A . . 0.9500 no
    C17 H17A . . 0.9500 no
    C19 H19A . . 0.9500 no
    C20 H20A . . 0.9500 no
    C22 H22A . . 0.9500 no
    C23 H23A . . 0.9500 no
    C24 H24B . . 0.9800 no
    C24 H24C . . 0.9800 no
    C24 H24A . . 0.9800 no
loop_
    _geom_angle_atom_site_label_1
    _geom_angle_atom_site_label_2
    _geom_angle_atom_site_label_3
    _geom_angle_site_symmetry_1
    _geom_angle_site_symmetry_2
    _geom_angle_site_symmetry_3
    _geom_angle
    _geom_angle_publ_flag
    C1 N1A C5A . . . 114.1(4) no
    C1 N1B C5B . . . 114.9(14) no
    C2 N2A C3A . . . 116.3(5) no
    C2 N2B C3B . . . 115.7(14) no
    N1A C1 C6 . . . 116.2(3) no
    C2 C1 C6 . . . 121.89(19) no
    N1B C1 C6 . . . 119.0(7) no
    N1B C1 C2 . . . 118.6(8) no
    N1A C1 C2 . . . 121.8(3) no
    N2A C2 C1 . . . 120.3(3) no
    N2B C2 C1 . . . 119.4(8) no
    N2B C2 C12 . . . 118.2(7) no
    N2A C2 C12 . . . 117.3(3) no
    C1 C2 C12 . . . 122.3(2) no
    C4A C3A C5A . . . 112.7(4) no
    N2A C3A C4A . . . 107.9(4) no
    N2A C3A C5A . . . 106.1(4) no
    N2B C3B C4B . . . 107.0(14) no
    N2B C3B C5B . . . 108.9(11) no
    C4B C3B C5B . . . 112.9(12) no
    C3A C5A C18 . . . 109.4(4) no
    N1A C5A C3A . . . 106.0(4) no
    N1A C5A C18 . . . 105.7(4) no
    N1B C5B C18 . . . 115.2(10) no
    C3B C5B C18 . . . 117.0(9) no
    N1B C5B C3B . . . 113.1(11) no
    C7 C6 C11 . . . 119.0(2) no
    C1 C6 C7 . . . 119.1(2) no
    C1 C6 C11 . . . 121.89(19) no
    C6 C7 C8 . . . 120.2(2) no
    C7 C8 C9 . . . 120.4(2) no
    C8 C9 C10 . . . 119.7(2) no
    C9 C10 C11 . . . 120.3(2) no
    C6 C11 C10 . . . 120.4(2) no
    C2 C12 C13 . . . 121.1(2) no
    C2 C12 C17 . . . 120.1(2) no
    C13 C12 C17 . . . 118.8(2) no
    C12 C13 C14 . . . 120.5(2) no
    C13 C14 C15 . . . 119.9(2) no
    C14 C15 C16 . . . 120.3(2) no
    C15 C16 C17 . . . 119.9(2) no
    C12 C17 C16 . . . 120.6(2) no
    C5A C18 C19 . . . 116.1(3) no
    C5A C18 C23 . . . 125.8(3) no
    C19 C18 C23 . . . 118.1(2) no
    C5B C18 C19 . . . 135.8(6) no
    C5B C18 C23 . . . 105.2(6) no
    C18 C19 C20 . . . 120.7(2) no
    C19 C20 C21 . . . 121.0(2) no
    C20 C21 C22 . . . 117.9(2) no
    C20 C21 C24 . . . 120.9(2) no
    C22 C21 C24 . . . 121.2(2) no
    C21 C22 C23 . . . 121.3(2) no
    C18 C23 C22 . . . 121.0(2) no
    N2A C3A H1A . . . 110.00 no
    C4A C3A H1A . . . 110.00 no
    C5A C3A H1A . . . 110.00 no
    C5B C3B H6B . . . 109.00 no
    N2B C3B H6B . . . 109.00 no
    C4B C3B H6B . . . 109.00 no
    C3A C4A H3A . . . 110.00 no
    H2A C4A H4A . . . 109.00 no
    C3A C4A H4A . . . 109.00 no
    H2A C4A H3A . . . 110.00 no
    C3A C4A H2A . . . 109.00 no
    H3A C4A H4A . . . 110.00 no
    C3B C4B H7B . . . 109.00 no
    C3B C4B H9B . . . 109.00 no
    H7B C4B H8B . . . 110.00 no
    C3B C4B H8B . . . 109.00 no
    H8B C4B H9B . . . 109.00 no
    H7B C4B H9B . . . 110.00 no
    C3A C5A H5A . . . 112.00 no
    C18 C5A H5A . . . 112.00 no
    N1A C5A H5A . . . 112.00 no
    C18 C5B H10B . . . 103.00 no
    C3B C5B H10B . . . 103.00 no
    N1B C5B H10B . . . 103.00 no
    C8 C7 H7A . . . 120.00 no
    C6 C7 H7A . . . 120.00 no
    C7 C8 H8A . . . 120.00 no
    C9 C8 H8A . . . 120.00 no
    C10 C9 H9A . . . 120.00 no
    C8 C9 H9A . . . 120.00 no
    C9 C10 H10A . . . 120.00 no
    C11 C10 H10A . . . 120.00 no
    C6 C11 H11A . . . 120.00 no
    C10 C11 H11A . . . 120.00 no
    C12 C13 H13A . . . 120.00 no
    C14 C13 H13A . . . 120.00 no
    C15 C14 H14A . . . 120.00 no
    C13 C14 H14A . . . 120.00 no
    C14 C15 H15A . . . 120.00 no
    C16 C15 H15A . . . 120.00 no
    C17 C16 H16A . . . 120.00 no
    C15 C16 H16A . . . 120.00 no
    C12 C17 H17A . . . 120.00 no
    C16 C17 H17A . . . 120.00 no
    C18 C19 H19A . . . 120.00 no
    C20 C19 H19A . . . 120.00 no
    C21 C20 H20A . . . 119.00 no
    C19 C20 H20A . . . 119.00 no
    C21 C22 H22A . . . 119.00 no
    C23 C22 H22A . . . 119.00 no
    C18 C23 H23A . . . 119.00 no
    C22 C23 H23A . . . 120.00 no
    H24B C24 H24C . . . 109.00 no
    H24A C24 H24B . . . 109.00 no
    H24A C24 H24C . . . 109.00 no
    C21 C24 H24A . . . 109.00 no
    C21 C24 H24B . . . 109.00 no
    C21 C24 H24C . . . 109.00 no
loop_
    _geom_torsion_atom_site_label_1
    _geom_torsion_atom_site_label_2
    _geom_torsion_atom_site_label_3
    _geom_torsion_atom_site_label_4
    _geom_torsion_site_symmetry_1
    _geom_torsion_site_symmetry_2
    _geom_torsion_site_symmetry_3
    _geom_torsion_site_symmetry_4
    _geom_torsion
    _geom_torsion_publ_flag
    C5A N1A C1 C2 . . . . -9.5(7) no
    C5A N1A C1 C6 . . . . 174.5(4) no
    C1 N1A C5A C18 . . . . 164.4(5) no
    C1 N1A C5A C3A . . . . 48.4(7) no
    C3A N2A C2 C1 . . . . -8.4(10) no
    C2 N2A C3A C5A . . . . 47.6(9) no
    C2 N2A C3A C4A . . . . 168.7(7) no
    C3A N2A C2 C12 . . . . 175.2(5) no
    C6 C1 C2 C12 . . . . -21.6(4) no
    N1A C1 C6 C7 . . . . -44.7(5) no
    N1A C1 C2 C12 . . . . 162.6(4) no
    C6 C1 C2 N2A . . . . 162.2(6) no
    N1A C1 C6 C11 . . . . 133.2(4) no
    C2 C1 C6 C11 . . . . -42.8(3) no
    N1A C1 C2 N2A . . . . -13.6(7) no
    C2 C1 C6 C7 . . . . 139.4(2) no
    N2A C2 C12 C13 . . . . 137.5(6) no
    N2A C2 C12 C17 . . . . -40.8(6) no
    C1 C2 C12 C17 . . . . 143.0(2) no
    C1 C2 C12 C13 . . . . -38.8(4) no
    N2A C3A C5A N1A . . . . -66.7(6) no
    C4A C3A C5A C18 . . . . 61.9(6) no
    N2A C3A C5A C18 . . . . 179.8(4) no
    C4A C3A C5A N1A . . . . 175.4(5) no
    N1A C5A C18 C19 . . . . 143.0(4) no
    N1A C5A C18 C23 . . . . -35.7(5) no
    C3A C5A C18 C19 . . . . -103.3(4) no
    C3A C5A C18 C23 . . . . 77.9(4) no
    C1 C6 C7 C8 . . . . 179.3(2) no
    C11 C6 C7 C8 . . . . 1.4(3) no
    C1 C6 C11 C10 . . . . -177.9(2) no
    C7 C6 C11 C10 . . . . -0.1(3) no
    C6 C7 C8 C9 . . . . -1.1(4) no
    C7 C8 C9 C10 . . . . -0.6(4) no
    C8 C9 C10 C11 . . . . 1.9(4) no
    C9 C10 C11 C6 . . . . -1.6(3) no
    C2 C12 C13 C14 . . . . -178.8(2) no
    C17 C12 C13 C14 . . . . -0.5(4) no
    C2 C12 C17 C16 . . . . 179.6(2) no
    C13 C12 C17 C16 . . . . 1.3(4) no
    C12 C13 C14 C15 . . . . -0.9(4) no
    C13 C14 C15 C16 . . . . 1.5(4) no
    C14 C15 C16 C17 . . . . -0.6(4) no
    C15 C16 C17 C12 . . . . -0.8(4) no
    C5A C18 C19 C20 . . . . -179.3(3) no
    C23 C18 C19 C20 . . . . -0.5(4) no
    C5A C18 C23 C22 . . . . 179.4(3) no
    C19 C18 C23 C22 . . . . 0.6(4) no
    C18 C19 C20 C21 . . . . 0.5(4) no
    C19 C20 C21 C22 . . . . -0.7(3) no
    C19 C20 C21 C24 . . . . 178.1(2) no
    C20 C21 C22 C23 . . . . 0.9(3) no
    C24 C21 C22 C23 . . . . -177.9(2) no
    C21 C22 C23 C18 . . . . -0.9(4) no
loop_
    _geom_hbond_atom_site_label_D
    _geom_hbond_atom_site_label_H
    _geom_hbond_atom_site_label_A
    _geom_hbond_site_symmetry_A
    _geom_hbond_distance_DH
    _geom_hbond_distance_HA
    _geom_hbond_distance_DA
    _geom_hbond_angle_DHA
    _geom_hbond_publ_flag
    C10 H10A Cg4 3_565 0.95 2.95 3.743(3) 142 yes
    C19 H19A Cg4 3_675 0.95 2.77 3.578(3) 143 yes
    C22 H22A Cg3 2_555 0.95 2.66 3.590(3) 165 yes
