# Supplementary material for: 2-Methyl-3-(4-methyl­phen­yl)-5,6-diphenyl-2,3-dihydro­pyrazine
Source: Acta Crystallogr Sect E Struct Rep Online. 2012 Oct 6;68(Pt 11):o3084. doi: 10.1107/S1600536812041438 (PMC3515189; doi:10.1107/S1600536812041438)
Supplement: Supplementary file 2 [file e-68-o3084-Isup2.hkl]

#
# h,k,l, Fc-squared, Fo-squared, sigma(Fo-squared) and status flag
#
data_I
_shelx_title '    mb-me in P2(1)/c z=4 C24H22N2'
_shelx_refln_list_code          4
_shelx_F_calc_maximum      143.12
_exptl_crystal_F_000       720.00
_reflns_d_resolution_high  0.7962
 
loop_
 _symmetry_equiv_pos_as_xyz
 'x, y, z'
 '-x, y+1/2, -z+1/2'
 '-x, -y, -z'
 'x, -y-1/2, z-1/2'
 
_cell_length_a     8.1986
_cell_length_b    11.8211
_cell_length_c    19.6686
_cell_angle_alpha  90.000
_cell_angle_beta   93.638
_cell_angle_gamma  90.000
 
_shelx_F_squared_multiplier     1.000
 
loop_
 _refln_index_h
 _refln_index_k
 _refln_index_l
 _refln_F_squared_calc
 _refln_F_squared_meas
 _refln_F_squared_sigma
 _refln_observed_status
   1   0   0      136.55      142.51      4.20 o
   3   0   0       22.70      117.67      6.89 o
   4   0   0     1171.35      918.73     23.90 o
   5   0   0       93.30       70.13      6.93 o
   6   0   0      763.63      608.11     16.47 o
   7   0   0        5.58       10.14      1.61 o
   8   0   0       49.62       33.54      2.59 o
   9   0   0        2.68       -0.56      1.39 o
  10   0   0        0.00        0.79      0.94 o
   1   1   0     5317.56     5496.46     41.42 o
   2   1   0      315.68      351.30      5.47 o
   3   1   0     2048.72     2152.47     26.18 o
   4   1   0      107.49      102.98      5.09 o
   5   1   0      565.93      601.86     12.12 o
   6   1   0        0.06        1.51      1.85 o
   7   1   0        1.26       -0.48      0.73 o
   8   1   0        0.45        1.05      0.68 o
   9   1   0       33.05       31.56      2.41 o
  10   1   0        0.10        0.89      0.53 o
   0   2   0      594.33      538.41      8.98 o
   1   2   0     1206.35     1158.01     17.51 o
   2   2   0     2043.15     1962.23     14.02 o
   3   2   0      110.27      122.61      3.29 o
   4   2   0      150.04      163.48      6.85 o
   5   2   0      522.87      493.90     10.81 o
   6   2   0       84.13       77.67      3.88 o
   7   2   0       96.51       82.39      2.82 o
   8   2   0       31.13       24.93      1.60 o
   9   2   0        7.05        4.95      1.17 o
  10   2   0        7.22        5.13      0.81 o
   1   3   0       45.79       42.86      1.86 o
   2   3   0     4007.16     4234.41     31.15 o
   3   3   0      290.06      252.12      4.43 o
   4   3   0      401.15      407.39      9.80 o
   5   3   0      137.13      122.03      6.79 o
   6   3   0       24.96       35.13      1.51 o
   7   3   0       25.88       16.78      1.26 o
   8   3   0        5.42        6.03      0.97 o
   9   3   0        0.32        0.49      0.81 o
  10   3   0        0.12        0.23      0.77 o
   0   4   0        9.38       14.56      1.21 o
   1   4   0      125.04      116.34      2.75 o
   2   4   0      183.43      220.86      4.27 o
   3   4   0       28.18       24.78      1.87 o
   4   4   0      249.16      326.81     12.51 o
   5   4   0      104.64      104.65      6.83 o
   6   4   0       11.69        6.43      0.93 o
   7   4   0       32.69       29.73      1.64 o
   8   4   0        0.03        0.74      0.95 o
   9   4   0        4.18        6.93      0.96 o
   1   5   0      266.82      301.32      6.29 o
   2   5   0       40.91       21.47      1.48 o
   3   5   0        0.24        1.08      0.74 o
   4   5   0       35.83       34.49      2.25 o
   5   5   0       19.43       10.91      2.84 o
   6   5   0        7.79       12.83      1.14 o
   7   5   0       10.15        8.92      1.06 o
   8   5   0        0.00        0.83      0.81 o
   9   5   0        0.54        1.03      0.66 o
   0   6   0     1155.56     1061.49     28.02 o
   1   6   0      174.73      125.21      4.81 o
   2   6   0        1.27       -0.25      0.74 o
   3   6   0       30.46       23.04      1.83 o
   4   6   0       19.00       21.23      2.75 o
   5   6   0       13.49       17.09      1.19 o
   6   6   0       32.34       38.75      3.23 o
   7   6   0        8.92       10.20      1.23 o
   8   6   0        1.93        2.04      0.84 o
   9   6   0        0.01        0.79      0.72 o
   1   7   0       12.89       15.59      1.53 o
   2   7   0       29.27       23.70      3.34 o
   3   7   0      165.53      175.65      8.56 o
   4   7   0        0.01        0.78      1.76 o
   5   7   0      125.35      136.18      4.14 o
   6   7   0       78.29       91.26      3.03 o
   7   7   0       36.58       43.24      2.03 o
   8   7   0        1.84        3.44      1.11 o
   9   7   0       18.76       22.66      1.79 o
   0   8   0       43.66       40.14      6.45 o
   1   8   0       13.40       14.97      2.86 o
   2   8   0       18.63       15.58      3.23 o
   3   8   0      237.94      237.72      5.66 o
   4   8   0       19.04       20.13      2.00 o
   5   8   0      166.64      191.73      6.39 o
   6   8   0        1.70        0.90      1.07 o
   7   8   0        0.46       -0.53      0.80 o
   8   8   0        5.14        5.65      1.38 o
   1   9   0       12.85        8.69      1.16 o
   2   9   0        4.10        2.26      1.31 o
   3   9   0       29.92       18.92      1.66 o
   4   9   0      297.16      351.53      8.47 o
   5   9   0       51.66       49.71      2.48 o
   6   9   0       72.35       93.65      3.62 o
   7   9   0        4.45        7.86      0.92 o
   8   9   0       14.84       19.48      1.94 o
   0  10   0      101.53       88.14      4.35 o
   1  10   0        2.24        0.64      0.90 o
   2  10   0       28.41       26.77      2.16 o
   3  10   0        0.40        2.02      2.95 o
   4  10   0        4.73        3.18      1.31 o
   5  10   0        1.46        2.20      0.86 o
   6  10   0        0.30        0.52      0.80 o
   7  10   0       15.88       15.61      2.35 o
   1  11   0       48.89       38.49      2.26 o
   2  11   0        0.08        0.39      1.05 o
   3  11   0        4.21        5.42      1.58 o
   4  11   0       17.83       21.86      2.23 o
   5  11   0        1.41        2.24      1.19 o
   6  11   0        2.97        2.06      0.74 o
   0  12   0       83.87       95.87      4.40 o
   1  12   0       62.29       58.61      2.94 o
   2  12   0        0.02        0.79      1.31 o
   3  12   0       25.03       22.39      2.98 o
   4  12   0       12.21       14.94      1.66 o
   5  12   0        9.08       14.44      1.58 o
   6  12   0        1.95        3.97      1.10 o
   1  13   0        0.78        0.47      1.07 o
   2  13   0        0.31        1.11      0.82 o
   3  13   0        0.41        0.01      0.73 o
   4  13   0        0.02       -0.62      0.62 o
   0  14   0       10.98        9.53      1.88 o
   1  14   0        1.25        0.52      1.07 o
   2  14   0        4.74        5.02      0.98 o
   3  14   0        0.04       -0.15      0.62 o
 -10   1   1        2.96        5.94      1.24 o
  -9   1   1        3.10        6.86      1.21 o
  -8   1   1        4.46        0.10      0.72 o
  -7   1   1        3.92        6.50      0.93 o
  -6   1   1        0.85       -0.09      1.53 o
  -5   1   1       15.61       21.57      2.41 o
  -4   1   1      634.90      561.24     12.46 o
  -3   1   1      112.17       86.55      5.83 o
  -2   1   1    14064.47    13269.84    237.55 o
  -1   1   1     1402.65     1266.86     13.40 o
   0   1   1      582.62      612.53      5.43 o
   1   1   1     2454.27     2505.96     15.19 o
   2   1   1     3675.49     3293.11     23.51 o
   3   1   1      308.30      212.25      8.87 o
   4   1   1     1278.63     1072.53     15.19 o
   5   1   1      104.66       88.78      4.55 o
   6   1   1        1.36        2.09      1.82 o
   7   1   1        1.63        0.45      0.74 o
   8   1   1       10.46        7.46      1.07 o
   9   1   1        0.12        3.63      0.79 o
  10   1   1        1.97        1.67      0.83 o
 -10   2   1        2.20        1.40      0.58 o
  -9   2   1        5.95        4.18      1.16 o
  -8   2   1        3.81        1.77      0.94 o
  -7   2   1       12.84       13.03      1.30 o
  -6   2   1       45.45       36.82      3.49 o
  -5   2   1       24.83       17.96      2.32 o
  -4   2   1       92.30       87.59      3.27 o
  -3   2   1     1823.31     1913.18     19.47 o
  -2   2   1      789.75      673.12      7.26 o
  -1   2   1      964.94      853.69     15.61 o
   0   2   1     1109.50     1119.06     10.42 o
   1   2   1     6433.32     6280.53     46.83 o
   2   2   1      102.69       78.11      1.95 o
   3   2   1      955.42     1100.14     11.71 o
   4   2   1      293.44      256.45      6.86 o
   5   2   1      111.58      121.57      5.35 o
   6   2   1       67.04       46.87      2.07 o
   7   2   1       28.29       22.91      1.39 o
   8   2   1        0.23       -0.60      0.76 o
   9   2   1       48.39       35.57      2.33 o
  10   2   1        2.55        1.17      0.92 o
 -10   3   1       13.06        8.36      1.24 o
  -9   3   1       13.48       12.75      1.21 o
  -8   3   1       51.24       41.14      2.85 o
  -7   3   1       37.90       24.46      1.49 o
  -6   3   1       10.76        8.73      1.12 o
  -5   3   1        2.58        7.44      1.97 o
  -4   3   1      182.61      150.43      4.29 o
  -3   3   1        9.93       14.70      1.09 o
  -2   3   1       80.93       58.83      1.85 o
  -1   3   1     1805.35     1736.99     17.08 o
   0   3   1       29.59       18.87      0.92 o
   1   3   1       45.84       51.38      2.09 o
   2   3   1       84.13       93.68      4.95 o
   3   3   1      237.65      249.61      4.82 o
   4   3   1      287.10      210.23      6.11 o
   5   3   1       15.85       13.11      2.45 o
   6   3   1       15.14        8.74      0.98 o
   7   3   1      101.95       98.74      3.11 o
   8   3   1        1.58        0.55      0.82 o
   9   3   1       51.32       40.42      2.28 o
  10   3   1       23.31       18.72      1.71 o
  -9   4   1        5.39        8.24      1.04 o
  -8   4   1        2.30        4.19      1.12 o
  -7   4   1        0.30        1.35      1.03 o
  -6   4   1        2.58        5.10      0.83 o
  -5   4   1       72.53       91.21      7.19 o
  -4   4   1      100.69       93.07      4.54 o
  -3   4   1       49.93       43.32      2.46 o
  -2   4   1      411.60      504.74      8.84 o
  -1   4   1      877.67      776.01      7.95 o
   0   4   1        4.55        7.54      0.59 o
   1   4   1       47.91       62.64      1.75 o
   2   4   1      824.59      754.80     10.58 o
   3   4   1       51.36       63.52      3.16 o
   4   4   1     1202.39     1319.97     28.32 o
   5   4   1       12.80       12.35      2.78 o
   6   4   1      135.66      156.14      3.41 o
   7   4   1        1.08       -0.41      0.74 o
   8   4   1        9.28       11.00      1.02 o
   9   4   1        0.12       -0.41      0.69 o
  -9   5   1        1.75        1.85      0.66 o
  -8   5   1        9.02        6.31      1.15 o
  -7   5   1        8.16       10.19      1.27 o
  -6   5   1        1.41        0.63      0.73 o
  -5   5   1        0.69       -0.57      2.35 o
  -4   5   1       15.00       10.63      1.66 o
  -3   5   1       34.23       54.13      2.50 o
  -2   5   1       90.21      113.75      3.28 o
  -1   5   1     1139.68     1306.08     32.75 o
   0   5   1      201.81      173.95      3.82 o
   1   5   1       66.11       63.33      2.13 o
   2   5   1        0.59        3.06      0.60 o
   3   5   1        9.40       15.74      1.48 o
   4   5   1       10.65        6.41      1.33 o
   5   5   1       29.80       26.71      3.12 o
   6   5   1       32.08       37.88      1.76 o
   7   5   1       18.68       17.56      1.34 o
   8   5   1        2.05        1.83      1.06 o
   9   5   1        2.35        1.56      0.65 o
  -9   6   1        3.50        4.13      0.97 o
  -8   6   1        1.81        3.57      0.90 o
  -7   6   1       15.02       13.47      1.30 o
  -6   6   1       31.08       24.80      1.76 o
  -5   6   1        0.81       -0.89      0.89 o
  -4   6   1      105.15      108.90      4.88 o
  -3   6   1      174.09      202.42      7.30 o
  -2   6   1       76.09      119.83      3.96 o
  -1   6   1        0.36       -1.22      1.53 o
   0   6   1       56.86       75.63      4.96 o
   1   6   1      246.91      239.84      7.22 o
   2   6   1      238.52      209.31      5.38 o
   3   6   1       14.91       15.13      1.55 o
   4   6   1       63.42       66.71      4.33 o
   5   6   1       31.23       29.31      1.74 o
   6   6   1        2.53        3.30      0.91 o
   7   6   1        0.56        0.71      0.84 o
   8   6   1        0.46       -0.66      1.06 o
   9   6   1        0.52       -0.27      0.66 o
  -9   7   1        2.48        1.79      0.67 o
  -8   7   1        0.26        1.87      1.16 o
  -7   7   1        0.49        0.69      0.95 o
  -6   7   1        7.03        9.27      1.50 o
  -5   7   1        8.75       12.53      1.44 o
  -4   7   1       15.88       15.74      1.47 o
  -3   7   1        2.79        7.24      2.39 o
  -2   7   1       12.69       13.26      2.92 o
  -1   7   1      473.31      486.73     14.12 o
   0   7   1       23.76       30.14      3.52 o
   1   7   1        1.01        0.23      0.75 o
   2   7   1       33.26       33.96      2.89 o
   3   7   1       14.80       13.09      6.63 o
   4   7   1       32.78       45.83      2.43 o
   5   7   1       48.44       50.35      2.63 o
   6   7   1        0.04        0.19      0.86 o
   7   7   1        0.15        1.09      0.74 o
   8   7   1        0.52       -0.13      0.71 o
  -8   8   1        4.45        7.99      1.15 o
  -7   8   1        2.12        1.38      0.80 o
  -6   8   1       45.12       57.09      2.93 o
  -5   8   1       43.46       55.51      2.92 o
  -4   8   1        0.02       -0.55      1.09 o
  -3   8   1       95.70      110.19      3.27 o
  -2   8   1        1.32        1.88      1.71 o
  -1   8   1      146.49      113.74      7.38 o
   0   8   1       94.42       81.04      6.36 o
   1   8   1        5.65        4.40      1.16 o
   2   8   1       10.10        8.47      2.46 o
   3   8   1       29.46       19.74      1.88 o
   4   8   1        1.82       -0.49      0.92 o
   5   8   1        2.68        5.29      1.21 o
   6   8   1       15.16       16.49      1.26 o
   7   8   1        1.83        1.44      0.66 o
   8   8   1        0.63        0.41      0.74 o
  -8   9   1        0.81        1.59      1.17 o
  -7   9   1        2.16        4.73      0.88 o
  -6   9   1        4.42        5.40      1.77 o
  -5   9   1       20.96       16.32      2.50 o
  -4   9   1        3.91        2.92      1.72 o
  -3   9   1       88.68       99.44      3.24 o
  -2   9   1       44.49       46.15      2.30 o
  -1   9   1        0.10        0.34      1.02 o
   0   9   1       12.25       11.76      1.33 o
   1   9   1      112.17       97.57      3.66 o
   2   9   1       24.74       27.13      1.84 o
   3   9   1      122.85      104.16      3.62 o
   4   9   1       19.80       19.19      2.20 o
   5   9   1        0.06        0.97      1.01 o
   6   9   1        8.53       10.24      1.64 o
   7   9   1        0.30       -0.90      0.90 o
   8   9   1        1.21        0.60      0.94 o
  -7  10   1       19.56       24.97      1.44 o
  -6  10   1       16.42       29.68      1.86 o
  -5  10   1        1.42        2.62      1.00 o
  -4  10   1        0.36       -0.80      0.83 o
  -3  10   1       12.16       16.16      1.73 o
  -2  10   1       71.08       65.85      4.06 o
  -1  10   1       13.11       13.95      1.47 o
   0  10   1       12.36        9.05      1.19 o
   1  10   1       11.10        9.74      1.56 o
   2  10   1       17.21       11.21      1.55 o
   3  10   1        1.14        1.75      1.23 o
   4  10   1      118.74      120.81      5.32 o
   5  10   1       41.55       54.93      2.71 o
   6  10   1       14.35       16.43      1.41 o
   7  10   1        9.59       12.83      1.09 o
  -6  11   1       11.32       14.69      1.01 o
  -5  11   1       26.71       37.37      1.98 o
  -4  11   1        9.88        5.77      0.99 o
  -3  11   1        1.89        1.40      1.30 o
  -2  11   1        6.56        5.37      1.29 o
  -1  11   1       37.76       35.70      2.49 o
   0  11   1       15.65       11.89      1.67 o
   1  11   1        5.30        2.97      1.20 o
   2  11   1       26.21       26.71      2.13 o
   3  11   1        8.17        6.84      1.65 o
   4  11   1        9.02        9.18      1.38 o
   5  11   1       36.48       39.85      2.68 o
   6  11   1        8.87        7.81      1.19 o
  -6  12   1       16.82       17.91      5.01 o
  -5  12   1        3.07       -0.36      0.93 o
  -4  12   1        8.43       12.12      1.61 o
  -3  12   1        7.06        7.16      1.56 o
  -2  12   1       39.92       34.69      2.20 o
  -1  12   1        8.82        7.11      1.10 o
   0  12   1      213.72      200.66      9.80 o
   1  12   1       14.78       14.80      1.69 o
   2  12   1      108.67      112.16      6.53 o
   3  12   1        1.00        0.19      1.13 o
   4  12   1        0.40        0.41      0.96 o
   5  12   1        8.80       13.83      1.39 o
  -4  13   1        0.78       -0.02      0.63 o
  -3  13   1        0.15       -0.80      0.80 o
  -2  13   1        6.94        6.95      1.09 o
  -1  13   1       88.53       90.48      3.40 o
   0  13   1       16.57       16.13      1.29 o
   1  13   1       23.12       18.54      1.64 o
   2  13   1       10.07       10.13      1.20 o
   3  13   1       10.47       14.12      1.87 o
   4  13   1        1.81        3.15      0.89 o
  -3  14   1        0.14       -0.49      0.63 o
  -2  14   1        0.89       -0.40      0.74 o
  -1  14   1        4.06        7.27      0.97 o
   0  14   1       25.13       22.88      1.35 o
   1  14   1        0.95        4.07      0.81 o
   2  14   1       45.35       45.02      2.16 o
   3  14   1        5.35        5.81      1.24 o
  -9   0   2        0.28        0.68      1.13 o
  -8   0   2        0.33        0.37      0.91 o
  -7   0   2       59.34       75.30      3.09 o
  -6   0   2      550.23      492.15     20.69 o
  -5   0   2      367.73      332.69     15.17 o
  -4   0   2     3943.38     3733.33     60.97 o
  -3   0   2      118.94       86.51      5.69 o
  -2   0   2      278.65      360.90     10.18 o
  -1   0   2     9585.28     9241.45    114.77 o
   0   0   2      382.35      370.52      4.84 o
   1   0   2     7445.04     7277.91     92.16 o
   2   0   2     1034.47      831.18     17.45 o
   3   0   2       52.90      115.47      6.96 o
   4   0   2        9.26        1.76      1.64 o
   5   0   2        1.70       10.17      2.55 o
   6   0   2        2.75       -1.68      2.60 o
   7   0   2        3.25        8.68      1.61 o
   8   0   2      113.74      117.10      4.53 o
   9   0   2        4.56        1.89      1.08 o
  10   0   2       20.33       14.49      1.39 o
 -10   1   2        0.28        0.75      0.91 o
  -9   1   2        6.30        6.07      3.83 o
  -8   1   2        2.34        1.35      0.67 o
  -7   1   2      166.48      159.22      3.02 o
  -6   1   2      113.37      109.45      5.51 o
  -5   1   2      526.94      480.55     13.07 o
  -4   1   2     1014.95      988.11     17.42 o
  -3   1   2       31.36       27.54      2.38 o
  -2   1   2      109.79       71.27      2.97 o
  -1   1   2     5556.51     5859.53     43.34 o
   0   1   2      117.45      103.19      1.44 o
   1   1   2    20482.88    20658.90    152.73 o
   2   1   2     1136.60     1221.34     10.57 o
   3   1   2      165.20       89.85      2.61 o
   4   1   2      394.88      382.76      8.64 o
   5   1   2       14.15        8.05      1.94 o
   6   1   2       14.57        6.51      0.99 o
   7   1   2      160.80      147.58      3.88 o
   8   1   2        2.90        0.58      0.79 o
   9   1   2       18.07       17.63      1.20 o
  10   1   2        1.33        1.19      0.61 o
 -10   2   2        0.41        0.34      0.84 o
  -9   2   2        7.72       10.38      1.01 o
  -8   2   2        9.33        7.02      1.24 o
  -7   2   2       43.88       52.45      2.67 o
  -6   2   2       25.51       18.88      2.02 o
  -5   2   2      410.49      418.40     12.00 o
  -4   2   2        6.77        3.34      0.91 o
  -3   2   2      691.14      653.29      9.51 o
  -2   2   2     3389.69     3159.51     23.05 o
  -1   2   2     6517.49     6321.92     46.39 o
   0   2   2      715.45      811.16      7.32 o
   1   2   2     8091.61     7893.23     50.38 o
   2   2   2     1195.85     1207.19     11.02 o
   3   2   2      392.61      450.00      6.36 o
   4   2   2       44.82       46.51      3.07 o
   5   2   2       27.79       19.81      2.27 o
   6   2   2        0.13       -0.79      0.80 o
   7   2   2       94.74       89.12      2.54 o
   8   2   2        5.72        6.61      0.90 o
   9   2   2        1.38        0.32      1.29 o
  10   2   2        0.28        0.92      0.61 o
 -10   3   2        0.11       -0.43      0.79 o
  -9   3   2        0.99        1.87      0.82 o
  -8   3   2        9.45        7.94      1.80 o
  -7   3   2       19.54       21.77      1.40 o
  -6   3   2        4.47        1.60      0.92 o
  -5   3   2        2.73        1.00      1.57 o
  -4   3   2      353.61      428.02      7.54 o
  -3   3   2      450.10      498.88      6.53 o
  -2   3   2     1494.64     1470.06     13.17 o
  -1   3   2     1462.35     1458.53     17.09 o
   0   3   2      292.95      275.76      4.38 o
   1   3   2        7.60       12.84      0.82 o
   2   3   2      934.77      807.79     11.09 o
   3   3   2      996.86     1021.33     13.99 o
   4   3   2       57.37       51.69      3.44 o
   5   3   2       91.65       97.35      5.24 o
   6   3   2       73.24       50.99      2.55 o
   7   3   2        0.00        0.48      0.79 o
   8   3   2        0.13        2.12      0.77 o
   9   3   2       10.20       17.15      2.66 o
  -9   4   2        8.17       13.57      1.35 o
  -8   4   2       10.41       11.72      1.44 o
  -7   4   2       75.63       65.60      2.75 o
  -6   4   2      137.68      144.86      4.10 o
  -5   4   2      315.75      289.85     11.41 o
  -4   4   2        0.95        2.08      1.15 o
  -3   4   2      496.84      483.85      8.53 o
  -2   4   2       24.15       49.75      1.98 o
  -1   4   2       27.85       21.57      0.98 o
   0   4   2       97.01       87.99      2.10 o
   1   4   2      494.85      572.02      5.97 o
   2   4   2       16.10       19.58      1.34 o
   3   4   2      439.49      516.27     10.33 o
   4   4   2        7.87       11.71      1.83 o
   5   4   2       27.90       19.96      3.34 o
   6   4   2       15.66        7.65      1.28 o
   7   4   2       16.79       18.82      1.39 o
   8   4   2       21.14       15.71      1.13 o
   9   4   2       11.11       13.95      1.30 o
  -9   5   2        1.00        0.48      0.84 o
  -8   5   2        7.20       11.48      1.32 o
  -7   5   2       48.36       54.72      2.39 o
  -6   5   2       27.22       39.75      2.01 o
  -5   5   2       17.51       21.98      3.39 o
  -4   5   2        3.22        6.03      1.61 o
  -3   5   2      987.91     1012.66     15.63 o
  -2   5   2      900.61     1116.16     22.46 o
  -1   5   2     1149.04     1034.36     18.54 o
   0   5   2     2609.51     2822.80     21.40 o
   1   5   2       86.46       84.93      2.10 o
   2   5   2      678.14      714.64      9.98 o
   3   5   2      166.70      227.17      7.05 o
   4   5   2        2.12        0.51      1.09 o
   5   5   2       56.64       64.64      4.23 o
   6   5   2        4.81        4.79      0.85 o
   7   5   2        0.17       -0.14      0.78 o
   8   5   2        8.03        6.17      0.98 o
   9   5   2        0.08       -0.66      0.66 o
  -9   6   2        8.84        9.61      1.16 o
  -8   6   2       10.34       10.23      2.02 o
  -7   6   2        3.94        6.20      1.00 o
  -6   6   2        2.36        4.29      1.86 o
  -5   6   2       86.56      104.59      3.33 o
  -4   6   2        7.96        8.86      1.45 o
  -3   6   2       21.44       15.70      1.84 o
  -2   6   2      415.90      478.07     18.80 o
  -1   6   2      978.66      944.25     18.99 o
   0   6   2      455.44      423.75     11.85 o
   1   6   2     1118.11     1179.56     21.05 o
   2   6   2        5.31        2.62      0.65 o
   3   6   2       15.02       18.08      1.89 o
   4   6   2        0.26        0.09      1.16 o
   5   6   2        2.92        1.31      0.82 o
   6   6   2       14.20       15.88      1.43 o
   7   6   2       53.53       54.69      2.97 o
   8   6   2        5.56        4.15      0.85 o
   9   6   2        1.91        1.09      0.54 o
  -9   7   2        0.14        0.77      0.90 o
  -8   7   2        7.26        5.98      1.00 o
  -7   7   2       11.78       12.85      1.63 o
  -6   7   2        8.29        8.79      1.51 o
  -5   7   2       14.47       12.75      1.58 o
  -4   7   2      202.60      216.02      4.78 o
  -3   7   2        3.40        4.08      4.30 o
  -2   7   2      189.24      171.02      8.58 o
  -1   7   2        1.83        2.55      1.62 o
   0   7   2      106.76       98.01      6.21 o
   1   7   2       41.33       44.52      2.41 o
   2   7   2       70.16       86.04      4.64 o
   3   7   2      101.06      115.88      6.66 o
   4   7   2       22.05       22.01      1.53 o
   5   7   2        1.60        4.33      1.14 o
   6   7   2        2.36        1.97      0.89 o
   7   7   2        0.70        1.26      0.82 o
   8   7   2        2.95        1.31      0.72 o
  -8   8   2       16.05       20.19      1.29 o
  -7   8   2        0.20        1.14      1.18 o
  -6   8   2        0.39       -0.94      1.06 o
  -5   8   2        3.39        0.92      1.45 o
  -4   8   2       67.02       77.18      3.35 o
  -3   8   2        5.75        6.54      1.38 o
  -2   8   2        2.81        7.80      2.81 o
  -1   8   2      174.24      132.67      7.97 o
   0   8   2        0.12        0.12      1.79 o
   1   8   2        6.07        4.72      1.17 o
   2   8   2       14.71       19.02      3.16 o
   3   8   2      106.88      112.03      3.02 o
   4   8   2       66.11       65.82      3.27 o
   5   8   2       32.51       33.35      1.93 o
   6   8   2        1.50        4.95      1.86 o
   7   8   2        2.87        2.14      0.86 o
   8   8   2        4.10        2.49      0.78 o
  -8   9   2        1.26        2.58      0.74 o
  -7   9   2       14.40       22.10      1.49 o
  -6   9   2       10.91       10.01      2.84 o
  -5   9   2       20.36       19.61      2.36 o
  -4   9   2       27.16       29.02      2.76 o
  -3   9   2        9.58        5.11      1.42 o
  -2   9   2       25.46       19.43      2.24 o
  -1   9   2        0.26        1.63      0.98 o
   0   9   2       36.46       35.21      1.76 o
   1   9   2       53.10       45.53      2.27 o
   2   9   2        6.74        7.10      1.91 o
   3   9   2      453.32      553.67     12.70 o
   4   9   2       29.42       30.13      2.13 o
   5   9   2      118.49      188.76     11.64 o
   6   9   2        2.99        4.73      1.13 o
   7   9   2        1.76        2.51      0.77 o
   8   9   2        1.64        2.15      1.03 o
  -7  10   2        0.58        0.59      0.62 o
  -6  10   2        6.36        7.95      1.00 o
  -5  10   2       24.79       19.48      1.74 o
  -4  10   2       44.38       54.74      2.95 o
  -3  10   2       25.70       27.19      2.13 o
  -2  10   2      116.98      120.53      3.17 o
  -1  10   2        5.26        5.95      1.15 o
   0  10   2        0.00       -0.07      1.69 o
   1  10   2        5.30        4.93      1.19 o
   2  10   2        0.41        0.16      1.06 o
   3  10   2       30.95       30.32      2.21 o
   4  10   2       38.61       38.88      2.38 o
   5  10   2       20.62       25.13      1.98 o
   6  10   2        0.43        0.13      0.84 o
   7  10   2        1.26        3.09      1.49 o
  -6  11   2       23.48       26.73      1.57 o
  -5  11   2        0.96        2.46      0.85 o
  -4  11   2        4.22        4.21      0.99 o
  -3  11   2        0.52        1.92      1.05 o
  -2  11   2      107.07      109.92      4.40 o
  -1  11   2      172.36      166.85      4.25 o
   0  11   2      225.28      202.94      5.55 o
   1  11   2      260.40      237.12      8.60 o
   2  11   2        0.94        0.12      1.08 o
   3  11   2       40.98       46.57      3.53 o
   4  11   2       36.68       40.35      2.27 o
   5  11   2        2.00       -0.20      1.13 o
   6  11   2       23.09       36.00      6.27 o
  -6  12   2        0.38        0.33      0.93 o
  -5  12   2        4.61        5.09      1.10 o
  -4  12   2       11.31       10.01      1.25 o
  -3  12   2        6.38        3.76      1.27 o
  -2  12   2        5.90        5.66      1.19 o
  -1  12   2       48.47       35.46      1.93 o
   0  12   2        2.04        1.14      0.93 o
   1  12   2       12.44       12.66      1.59 o
   2  12   2        0.51       -1.06      1.06 o
   3  12   2        1.03        1.03      1.07 o
   4  12   2        3.56        3.95      0.97 o
   5  12   2        1.78        3.95      0.99 o
  -4  13   2        3.36        4.47      0.79 o
  -3  13   2        8.43        6.27      0.99 o
  -2  13   2       40.68       40.38      2.07 o
  -1  13   2        0.19       -0.31      0.83 o
   0  13   2       32.17       30.49      1.94 o
   1  13   2       31.84       26.32      1.81 o
   2  13   2       10.55       14.03      1.30 o
   3  13   2        0.08        2.28      1.06 o
   4  13   2        9.83        9.37      1.74 o
  -3  14   2        1.58        0.79      0.94 o
  -2  14   2        3.64        4.03      0.87 o
  -1  14   2        0.95       -0.03      0.83 o
   0  14   2        0.22       -0.71      0.71 o
   1  14   2       11.51       10.32      1.01 o
   2  14   2        5.92        4.43      0.96 o
   3  14   2        4.36        3.65      1.07 o
  -9   1   3        0.04        1.26      1.60 o
  -8   1   3        1.50        0.50      0.77 o
  -7   1   3        6.11        9.81      0.90 o
  -6   1   3        0.20        1.11      1.34 o
  -5   1   3       34.27       23.78      3.47 o
  -4   1   3       33.53       20.66      2.40 o
  -3   1   3     1715.37     1518.55     20.95 o
  -2   1   3    16210.45    15521.82    137.24 o
  -1   1   3     1745.41     1676.49     36.46 o
   0   1   3     3395.69     3415.49     30.98 o
   1   1   3       56.18       38.24      1.05 o
   2   1   3      331.77      339.53      4.74 o
   3   1   3      573.21      601.49     10.05 o
   4   1   3      436.98      345.59      8.36 o
   5   1   3       57.48       58.39      3.84 o
   6   1   3        0.28        0.44      0.81 o
   7   1   3        1.13        1.65      0.88 o
   8   1   3        0.00        1.53      0.94 o
   9   1   3        4.38        8.27      1.40 o
  10   1   3        1.98        4.04      0.75 o
  -9   2   3        1.11        1.91      1.01 o
  -8   2   3       50.50       49.70      2.55 o
  -7   2   3      110.33       99.98      3.03 o
  -6   2   3        4.30        9.09      1.46 o
  -5   2   3       21.72       13.61      1.77 o
  -4   2   3      388.83      378.05      8.05 o
  -3   2   3     1949.82     2138.83     21.14 o
  -2   2   3      287.03      361.16      5.04 o
  -1   2   3    10794.19    11010.09    128.38 o
   0   2   3     2306.82     2167.75     14.49 o
   1   2   3     1493.95     1587.86     10.92 o
   2   2   3     1372.62     1617.80     12.37 o
   3   2   3      829.13      876.83     14.78 o
   4   2   3        1.21        3.13      1.54 o
   5   2   3       53.30       48.67      5.07 o
   6   2   3       12.90        5.66      0.78 o
   7   2   3       58.99       56.02      2.43 o
   8   2   3       34.47       26.36      1.60 o
   9   2   3        0.12        0.35      0.62 o
  10   2   3        2.13        1.01      0.59 o
  -9   3   3       41.45       43.17      2.94 o
  -8   3   3        0.97        1.13      0.88 o
  -7   3   3        2.32        0.53      0.94 o
  -6   3   3       49.27       29.56      1.44 o
  -5   3   3        0.13        2.67      4.99 o
  -4   3   3      422.97      459.81      9.19 o
  -3   3   3        4.41        9.15      1.54 o
  -2   3   3     1476.44     1334.55     12.75 o
  -1   3   3      109.76      113.86      2.57 o
   0   3   3      494.56      582.12      8.03 o
   1   3   3     1086.80     1089.90      9.03 o
   2   3   3       24.03       23.17      1.39 o
   3   3   3        5.97        4.38      1.22 o
   4   3   3      181.00      194.56      8.23 o
   5   3   3      216.83      191.90      9.03 o
   6   3   3        0.06       -0.09      0.78 o
   7   3   3        0.07        1.43      0.69 o
   8   3   3       37.21       26.43      1.61 o
   9   3   3        0.33        0.06      0.89 o
  -9   4   3        0.31        0.12      0.94 o
  -8   4   3       45.54       36.93      2.24 o
  -7   4   3        0.74        1.36      1.34 o
  -6   4   3      118.77       96.90      2.80 o
  -5   4   3       35.20       48.10      4.47 o
  -4   4   3      230.93      202.04      8.31 o
  -3   4   3      373.34      378.14      7.59 o
  -2   4   3      172.47      202.66      3.91 o
  -1   4   3        0.71        0.82      0.26 o
   0   4   3       24.71       15.87      1.03 o
   1   4   3        3.60       14.58      0.92 o
   2   4   3       21.77       38.77      1.86 o
   3   4   3      124.91      127.02      4.20 o
   4   4   3       23.11       24.02      3.10 o
   5   4   3        0.69        2.89      1.74 o
   6   4   3        3.69        4.49      0.83 o
   7   4   3        8.74       10.59      1.13 o
   8   4   3        4.37        5.55      0.84 o
   9   4   3        2.50        1.38      0.80 o
  -9   5   3        0.55        0.19      0.84 o
  -8   5   3        2.39       -0.06      1.46 o
  -7   5   3        0.08        1.44      1.42 o
  -6   5   3      165.24      171.95      5.10 o
  -5   5   3       28.41       19.68      1.56 o
  -4   5   3      399.71      435.15     11.97 o
  -3   5   3      315.63      359.59      7.80 o
  -2   5   3      258.30      333.76      6.93 o
  -1   5   3      204.84      193.73      5.44 o
   0   5   3      266.82      285.86      4.51 o
   1   5   3      328.85      381.83      5.42 o
   2   5   3      564.74      625.23      8.29 o
   3   5   3       46.70       48.43      2.81 o
   4   5   3       49.95       48.53      3.69 o
   5   5   3        0.84        1.63      0.76 o
   6   5   3        0.16        0.28      0.80 o
   7   5   3       22.96       25.89      1.62 o
   8   5   3        7.68        5.39      0.95 o
   9   5   3        1.25        2.39      0.99 o
  -9   6   3        0.66       -0.07      1.01 o
  -8   6   3       25.04       31.76      2.43 o
  -7   6   3       20.39       19.65      2.18 o
  -6   6   3       91.71      103.12      3.95 o
  -5   6   3      304.08      347.86      6.22 o
  -4   6   3       11.59       13.20      2.22 o
  -3   6   3      321.63      339.60      8.08 o
  -2   6   3       10.56        6.72      1.47 o
  -1   6   3      664.07      683.87     16.09 o
   0   6   3        8.45       20.88      2.77 o
   1   6   3      579.29      630.64     10.23 o
   2   6   3       50.79       56.49      2.56 o
   3   6   3      151.69      167.97      5.36 o
   4   6   3       35.56       59.38     25.40 o
   5   6   3       39.58       44.81      2.07 o
   6   6   3        0.58        0.06      0.82 o
   7   6   3       25.06       18.74      1.31 o
   8   6   3        1.81        1.87      0.69 o
   9   6   3        1.20       -0.07      0.92 o
  -9   7   3        0.46        0.33      0.61 o
  -8   7   3        2.89        3.90      1.14 o
  -7   7   3       29.65       29.83      2.59 o
  -6   7   3       32.63       38.54      2.52 o
  -5   7   3       71.19       62.91      3.06 o
  -4   7   3        1.84        0.10      0.98 o
  -3   7   3      589.28      653.28     18.78 o
  -2   7   3      305.17      335.13     12.22 o
  -1   7   3      516.97      478.69     14.28 o
   0   7   3       55.52       44.01      4.20 o
   1   7   3       24.13       17.83      1.56 o
   2   7   3       28.65       22.58      2.45 o
   3   7   3      213.00      221.85      9.47 o
   4   7   3      103.64      137.12      4.48 o
   5   7   3       12.23       12.41      1.24 o
   6   7   3        2.61        3.77      0.93 o
   7   7   3        9.56        9.21      1.11 o
   8   7   3        0.03        0.24      1.11 o
  -8   8   3        0.19       -0.12      0.89 o
  -7   8   3       27.51       32.95      2.49 o
  -6   8   3        8.43       13.29      2.03 o
  -5   8   3      170.89      180.03      5.14 o
  -4   8   3       52.74       58.40      2.88 o
  -3   8   3       26.59       14.49      1.69 o
  -2   8   3       43.07       45.49      5.59 o
  -1   8   3        6.14        6.19      2.31 o
   0   8   3       61.57       52.10      5.07 o
   1   8   3        6.03        2.35      2.03 o
   2   8   3       13.33       13.67      2.59 o
   3   8   3      193.51      220.40      4.32 o
   4   8   3        2.47        0.43      1.04 o
   5   8   3       47.64       49.70      2.38 o
   6   8   3        3.71        2.91      0.89 o
   7   8   3        0.63        0.60      0.71 o
   8   8   3        3.29        5.25      0.90 o
  -8   9   3        0.01        0.73      0.64 o
  -7   9   3        3.14        9.35      0.98 o
  -6   9   3        1.66        4.50      1.32 o
  -5   9   3        0.09        3.61      1.47 o
  -4   9   3      135.62      151.04      3.93 o
  -3   9   3        1.13       -1.02      1.12 o
  -2   9   3      103.70      103.01      3.28 o
  -1   9   3       16.41       12.93      1.18 o
   0   9   3       16.55       13.61      1.34 o
   1   9   3       30.13       23.98      1.22 o
   2   9   3      166.74      188.95      4.92 o
   3   9   3       15.62       10.39      1.30 o
   4   9   3       76.11       68.71      4.07 o
   5   9   3       45.70       57.19      2.75 o
   6   9   3       39.69       43.39      1.98 o
   7   9   3        4.20        1.59      0.78 o
  -7  10   3        0.73        0.61      0.59 o
  -6  10   3       10.22       14.38      1.22 o
  -5  10   3        0.51        0.26      0.78 o
  -4  10   3        4.08        2.57      1.05 o
  -3  10   3       39.84       46.33      2.27 o
  -2  10   3        1.18        1.36      1.05 o
  -1  10   3      251.46      234.73      5.86 o
   0  10   3       25.51       23.32      1.73 o
   1  10   3      482.75      436.45      8.32 o
   2  10   3      180.16      163.47      4.81 o
   3  10   3       54.04       67.22      2.61 o
   4  10   3       70.18       75.71      2.85 o
   5  10   3        2.81        4.05      1.22 o
   6  10   3        0.40       -1.16      1.16 o
   7  10   3        1.53        1.44      1.31 o
  -6  11   3        3.07        2.35      0.73 o
  -5  11   3        4.08        1.82      0.86 o
  -4  11   3       15.12       19.11      1.67 o
  -3  11   3        0.72       -0.62      1.09 o
  -2  11   3       15.11       14.63      1.25 o
  -1  11   3       92.20      106.11      4.21 o
   0  11   3       91.01       72.55      3.40 o
   1  11   3       71.78       68.87      3.26 o
   2  11   3       93.19       98.14      6.53 o
   3  11   3        1.14        3.91      1.17 o
   4  11   3        9.21        6.80      1.42 o
   5  11   3        3.80        3.12      1.02 o
   6  11   3        3.60        5.27      0.99 o
  -6  12   3       13.20       18.48      1.74 o
  -5  12   3       14.34       17.45      1.84 o
  -4  12   3       14.30       17.61      1.87 o
  -3  12   3        6.00        8.15      1.03 o
  -2  12   3        4.65        2.77      0.74 o
  -1  12   3        0.81        1.74      0.91 o
   0  12   3        9.09        5.47      1.18 o
   1  12   3       27.95       22.29      1.91 o
   2  12   3        1.18       -0.13      0.91 o
   3  12   3        0.63        0.12      1.09 o
   4  12   3        0.00        1.18      1.12 o
   5  12   3        0.10        0.16      0.78 o
  -4  13   3        6.31        5.70      0.97 o
  -3  13   3       12.06       10.81      1.15 o
  -2  13   3        0.04       -0.88      0.88 o
  -1  13   3       10.10        4.40      0.96 o
   0  13   3       24.01       15.05      1.59 o
   1  13   3       24.57       23.57      2.05 o
   2  13   3        2.86        2.36      1.10 o
   3  13   3        6.46        8.87      1.29 o
   4  13   3        7.70       15.22      1.92 o
  -3  14   3        0.37        1.41      1.00 o
  -2  14   3       16.00       23.01      2.38 o
  -1  14   3        4.54        4.24      1.05 o
   0  14   3       10.46        6.21      0.87 o
   1  14   3        3.84        6.04      0.83 o
   2  14   3        5.86        5.71      0.99 o
   3  14   3        1.14        4.83      1.15 o
  -9   0   4        3.49        0.70      0.73 o
  -8   0   4       40.00       34.82      3.73 o
  -7   0   4       30.03       18.28      1.64 o
  -6   0   4      152.98      164.83     11.75 o
  -5   0   4      687.37      604.18     21.27 o
  -4   0   4       91.72      162.65      9.54 o
  -3   0   4     1728.63     1442.13     29.34 o
  -2   0   4     9151.08    10452.96    135.32 o
  -1   0   4        6.48       12.78      2.02 o
   0   0   4     1509.85     1738.00     18.73 o
   1   0   4       12.36       18.85      1.64 o
   2   0   4     2756.24     2534.78     41.17 o
   3   0   4      250.97      261.05      7.99 o
   4   0   4       97.54      102.21      5.72 o
   5   0   4       68.77       71.76      5.45 o
   6   0   4      377.63      315.95      8.98 o
   7   0   4        1.52        4.32      1.37 o
   8   0   4      471.74      425.38     11.86 o
   9   0   4        0.73       -0.03      0.83 o
  10   0   4       17.41       17.90      1.18 o
  -9   1   4        3.89        2.78      0.67 o
  -8   1   4       12.94        9.54      1.21 o
  -7   1   4       53.25       51.76      1.98 o
  -6   1   4       61.92       48.64      3.69 o
  -5   1   4        0.27        0.77      1.46 o
  -4   1   4      552.13      521.96     12.41 o
  -3   1   4      481.58      433.09      9.92 o
  -2   1   4     1405.20     1521.16     19.60 o
  -1   1   4     9740.66     9918.15    263.30 o
   0   1   4        0.36        1.91      0.59 o
   1   1   4     4902.17     4810.64     28.67 o
   2   1   4        0.06        2.69      0.62 o
   3   1   4      128.58      124.64      5.59 o
   4   1   4        4.67        1.75      1.18 o
   5   1   4        6.84        4.96      1.82 o
   6   1   4       41.89       34.66      1.80 o
   7   1   4       39.35       34.45      1.90 o
   8   1   4       45.03       36.75      1.86 o
   9   1   4        3.47        4.58      0.79 o
  10   1   4        7.45        5.59      1.08 o
  -9   2   4        0.00       -0.09      1.01 o
  -8   2   4       10.42       12.29      1.38 o
  -7   2   4        0.09        0.26      0.86 o
  -6   2   4       56.17       66.02      2.56 o
  -5   2   4        3.90        7.68      1.44 o
  -4   2   4     1143.27     1118.94     15.18 o
  -3   2   4        4.11        4.58      1.27 o
  -2   2   4     3158.67     3185.91     26.61 o
  -1   2   4      138.06      130.85      4.35 o
   0   2   4     1799.49     1682.69      9.82 o
   1   2   4     2191.32     2392.20     14.56 o
   2   2   4      340.29      268.40      4.58 o
   3   2   4     3418.42     3439.45     27.39 o
   4   2   4        1.03        1.55      1.13 o
   5   2   4      376.28      344.27      9.72 o
   6   2   4        1.71        0.99      0.67 o
   7   2   4       93.32       85.81      2.92 o
   8   2   4       34.82       33.15      1.76 o
   9   2   4       31.17       30.63      1.38 o
  -9   3   4        4.22        5.92      1.11 o
  -8   3   4       11.75       13.16      1.43 o
  -7   3   4       17.46       14.20      1.34 o
  -6   3   4       61.74       78.34      3.83 o
  -5   3   4      295.71      310.86     18.57 o
  -4   3   4      172.18      192.21      6.01 o
  -3   3   4      218.55      284.41      5.94 o
  -2   3   4      447.53      316.89      6.81 o
  -1   3   4      326.14      272.06      4.27 o
   0   3   4      438.73      375.45      4.81 o
   1   3   4     1462.73     1433.75     11.17 o
   2   3   4        4.47        0.65      0.46 o
   3   3   4      183.63      200.27      4.66 o
   4   3   4      493.74      402.59     11.99 o
   5   3   4       69.09       53.22      4.78 o
   6   3   4      186.58      194.33      5.61 o
   7   3   4        6.76        4.12      0.81 o
   8   3   4       14.29       14.32      1.08 o
   9   3   4        0.79        0.39      1.18 o
  -9   4   4        3.52        2.25      2.08 o
  -8   4   4       10.06        7.83      2.63 o
  -7   4   4        3.75        5.78      2.16 o
  -6   4   4        2.68        5.49      1.12 o
  -5   4   4       14.28       16.48      2.86 o
  -4   4   4        3.22        4.06      1.60 o
  -3   4   4     1157.08     1123.12     14.34 o
  -2   4   4      893.27     1007.16     12.41 o
  -1   4   4     1405.42     1389.63     12.23 o
   0   4   4        2.56        3.61      0.99 o
   1   4   4      959.19      983.64      9.37 o
   2   4   4        5.61        3.57      0.79 o
   3   4   4      497.75      598.74     10.26 o
   4   4   4      139.93      143.55      7.33 o
   5   4   4       55.60       64.18      5.51 o
   6   4   4       35.29       25.01      1.42 o
   7   4   4        1.54        0.11      0.73 o
   8   4   4        2.27        3.26      0.68 o
   9   4   4        0.10       -0.77      0.77 o
  -9   5   4        0.00        0.87      0.86 o
  -8   5   4        5.03        3.12      1.19 o
  -7   5   4        0.01       -2.08      2.71 o
  -6   5   4      661.72      698.38     13.20 o
  -5   5   4        1.21        2.73      0.84 o
  -4   5   4      593.09      579.88     12.64 o
  -3   5   4      290.14      270.81      6.86 o
  -2   5   4      107.49       85.41      3.50 o
  -1   5   4       72.22       73.74      2.68 o
   0   5   4      145.31      195.50      3.93 o
   1   5   4      271.23      253.14      4.46 o
   2   5   4      833.32      949.38     12.16 o
   3   5   4      138.43      134.45      4.63 o
   4   5   4       62.82       65.69      4.33 o
   5   5   4        1.18        2.96      0.78 o
   6   5   4        7.50        5.51      1.12 o
   7   5   4        9.46       11.73      1.10 o
   8   5   4        0.20       -0.65      0.65 o
   9   5   4        2.44        4.73      0.89 o
  -9   6   4        0.58        0.55      0.92 o
  -8   6   4        1.89        4.16      1.23 o
  -7   6   4        6.77        8.62      1.38 o
  -6   6   4        0.41        0.98      1.18 o
  -5   6   4      154.59      176.60      4.36 o
  -4   6   4       91.78       78.52      4.75 o
  -3   6   4      326.16      379.59      8.62 o
  -2   6   4      691.46      626.72     16.86 o
  -1   6   4      776.53      791.81     23.06 o
   0   6   4       86.84      100.97      4.70 o
   1   6   4     1390.29     1451.57     17.11 o
   2   6   4      101.36       66.06      3.20 o
   3   6   4      186.50      242.33      7.63 o
   4   6   4        0.71       -1.37      1.37 o
   5   6   4       50.86       52.98      2.33 o
   6   6   4        0.62        0.06      0.99 o
   7   6   4        1.45       -0.04      0.72 o
   8   6   4        0.07       -0.58      0.85 o
   9   6   4        0.72       -0.87      0.87 o
  -9   7   4        2.62        3.41      0.70 o
  -8   7   4        0.97        1.20      0.94 o
  -7   7   4       26.40       29.11      2.27 o
  -6   7   4        8.31       12.90      1.98 o
  -5   7   4       97.87      107.10      3.98 o
  -4   7   4       65.51       62.85      2.14 o
  -3   7   4       34.01       32.46      3.11 o
  -2   7   4       52.45       59.90      5.29 o
  -1   7   4      479.38      486.68     14.55 o
   0   7   4       31.15       32.32      3.70 o
   1   7   4      392.73      436.93      7.94 o
   2   7   4      170.78      195.61     10.42 o
   3   7   4        7.25        8.79      2.15 o
   4   7   4       13.07       12.20      1.34 o
   5   7   4        1.01       -0.21      0.86 o
   6   7   4        0.11       -0.44      0.95 o
   7   7   4        1.85        0.44      0.77 o
   8   7   4        0.00       -0.40      0.58 o
  -8   8   4       16.95       27.92      1.47 o
  -7   8   4        5.06        5.64      1.46 o
  -6   8   4       15.05       11.97      2.08 o
  -5   8   4       17.57       16.11      2.11 o
  -4   8   4       11.69       10.45      1.24 o
  -3   8   4      139.59      140.93      3.34 o
  -2   8   4        6.63        4.60      2.61 o
  -1   8   4       31.66       29.04      4.14 o
   0   8   4        4.84        7.54      1.42 o
   1   8   4        4.14        2.57      1.38 o
   2   8   4       11.65       11.48      1.83 o
   3   8   4      358.55      417.28      6.40 o
   4   8   4       12.98       13.90      1.59 o
   5   8   4       65.54       72.04      3.15 o
   6   8   4        0.26       -0.30      0.76 o
   7   8   4        8.18        8.21      0.96 o
   8   8   4        2.34        3.19      2.03 o
  -8   9   4        0.45        0.55      0.79 o
  -7   9   4        3.25        4.37      0.81 o
  -6   9   4        3.74        4.12      1.08 o
  -5   9   4       25.98       41.45      2.86 o
  -4   9   4       77.17       84.52      4.16 o
  -3   9   4       11.66       19.20      1.78 o
  -2   9   4      566.71      571.49     11.21 o
  -1   9   4       66.07       67.19      2.37 o
   0   9   4      295.63      277.82      4.80 o
   1   9   4       43.34       32.47      1.89 o
   2   9   4      582.97      612.41      9.26 o
   3   9   4       17.94       16.94      1.66 o
   4   9   4      294.76      362.09      9.12 o
   5   9   4        0.07        0.48      1.03 o
   6   9   4        0.42        1.05      0.81 o
   7   9   4        3.06        2.62      0.87 o
  -7  10   4        4.10        9.62      0.81 o
  -6  10   4       29.07       37.48      1.81 o
  -5  10   4        1.82        3.55      0.88 o
  -4  10   4        1.59        1.43      1.18 o
  -3  10   4       55.36       62.50      2.29 o
  -2  10   4       91.31       93.16      3.70 o
  -1  10   4      284.47      288.46      8.80 o
   0  10   4      664.92      668.32     10.41 o
   1  10   4      201.66      215.12      5.47 o
   2  10   4      259.92      236.50      7.48 o
   3  10   4       17.33       15.99      1.50 o
   4  10   4       27.12       28.87      2.06 o
   5  10   4        7.95       11.51      1.31 o
   6  10   4        3.92        6.14      1.30 o
   7  10   4        3.25       10.83      1.66 o
  -6  11   4        0.01        0.94      0.82 o
  -5  11   4       25.66       31.62      1.58 o
  -4  11   4       19.42       16.87      1.39 o
  -3  11   4       53.96       52.46      2.00 o
  -2  11   4       13.50       11.43      1.11 o
  -1  11   4      126.68       96.66      2.82 o
   0  11   4        8.70        5.03      1.31 o
   1  11   4       17.46       10.94      1.52 o
   2  11   4       20.63       24.05      1.90 o
   3  11   4       60.77       66.30      2.84 o
   4  11   4        2.24        2.42      0.94 o
   5  11   4       66.87       93.11      5.35 o
   6  11   4        4.62        7.47      1.31 o
  -5  12   4        0.76        1.08      0.82 o
  -4  12   4        0.47        1.50      0.83 o
  -3  12   4       18.98       22.99      1.47 o
  -2  12   4        1.29        1.97      0.96 o
  -1  12   4       21.79       14.68      1.38 o
   0  12   4       12.87        8.58      1.38 o
   1  12   4       28.32       24.38      1.61 o
   2  12   4       23.04       29.57      2.97 o
   3  12   4       17.67       15.90      1.82 o
   4  12   4        1.90        2.11      1.08 o
   5  12   4        0.50        1.08      0.78 o
  -4  13   4        0.37       -0.77      0.77 o
  -3  13   4        5.56        5.33      0.88 o
  -2  13   4        0.22        0.10      1.40 o
  -1  13   4        0.01       -0.83      0.83 o
   0  13   4        0.36       -0.30      0.87 o
   1  13   4        0.79        0.97      0.84 o
   2  13   4        7.97        7.61      1.65 o
   3  13   4        3.48        3.88      1.06 o
   4  13   4        1.19        2.53      1.14 o
  -2  14   4        4.78        5.62      1.45 o
  -1  14   4        4.92        4.15      0.93 o
   0  14   4        2.41        1.79      1.04 o
   1  14   4       18.00       16.60      1.10 o
   2  14   4        0.00        0.14      1.26 o
  -9   1   5        0.73        5.94      0.90 o
  -8   1   5        7.51        6.31      1.00 o
  -7   1   5       49.33       62.62      2.83 o
  -6   1   5      101.37       86.40      2.86 o
  -5   1   5       32.10       20.75      2.91 o
  -4   1   5      738.18      842.73     19.06 o
  -3   1   5      294.24      227.75      7.26 o
  -2   1   5     1598.76     1812.76     19.76 o
  -1   1   5     2815.54     2861.77     63.32 o
   0   1   5     3209.16     3448.05     21.35 o
   1   1   5       23.59       25.26      1.24 o
   2   1   5      384.28      368.76      6.07 o
   3   1   5      413.14      363.71      9.38 o
   4   1   5      275.38      175.96      6.27 o
   5   1   5      179.04      173.72      6.65 o
   6   1   5        0.12        1.49      0.77 o
   7   1   5        2.42        2.69      0.85 o
   8   1   5       34.45       30.36      1.71 o
   9   1   5        1.97        1.08      0.62 o
  -9   2   5       12.72       17.35      1.15 o
  -8   2   5        4.05        9.71      1.25 o
  -7   2   5       24.50       21.40      1.51 o
  -6   2   5       18.64       38.13      2.49 o
  -5   2   5        0.19        0.97      1.68 o
  -4   2   5        1.99       10.14      2.04 o
  -3   2   5       60.08       87.03      4.40 o
  -2   2   5       72.59       95.19      2.51 o
  -1   2   5      288.75      340.76      7.57 o
   0   2   5     2011.74     2216.25     15.45 o
   1   2   5     7782.83     7871.35     52.56 o
   2   2   5     1035.42      923.00      9.87 o
   3   2   5      958.41      934.90     13.50 o
   4   2   5       14.55       26.46      2.69 o
   5   2   5       91.07       91.27      4.36 o
   6   2   5        0.07        0.23      0.72 o
   7   2   5       36.61       31.33      1.80 o
   8   2   5       16.29       18.13      1.34 o
   9   2   5       26.71       21.57      1.16 o
  -9   3   5        5.04        5.26      1.18 o
  -8   3   5        7.50        4.87      1.11 o
  -7   3   5       15.60       15.33      1.41 o
  -6   3   5        4.54        5.20      0.98 o
  -5   3   5       10.81        8.38      2.21 o
  -4   3   5       25.65       16.22      2.57 o
  -3   3   5       17.09        7.74      1.23 o
  -2   3   5     1353.56     1445.42     13.22 o
  -1   3   5       61.91       69.84      2.21 o
   0   3   5       78.84       50.11      1.17 o
   1   3   5      890.70     1053.21     12.48 o
   2   3   5      244.11      182.88      3.24 o
   3   3   5       20.82       19.81      1.99 o
   4   3   5        0.40        2.25      1.35 o
   5   3   5       12.36       15.99      2.86 o
   6   3   5        5.36        6.36      0.79 o
   7   3   5        0.31        0.23      0.67 o
   8   3   5        0.15       -0.33      0.68 o
   9   3   5        1.30        1.17      0.82 o
  -9   4   5       13.15       15.16      1.57 o
  -8   4   5        0.11       -0.46      1.09 o
  -7   4   5        1.39       -0.34      0.98 o
  -6   4   5      253.70      311.49      6.21 o
  -5   4   5       33.35       24.95      3.39 o
  -4   4   5      577.91      579.01     15.16 o
  -3   4   5      414.42      420.66     11.86 o
  -2   4   5      113.15      167.81      4.71 o
  -1   4   5        1.82        2.66      0.71 o
   0   4   5       77.08      110.91      2.76 o
   1   4   5      345.46      310.66      5.18 o
   2   4   5      601.13      718.94     10.95 o
   3   4   5       46.62       61.02      2.71 o
   4   4   5       64.88       86.50      4.84 o
   5   4   5       12.09        9.77      1.79 o
   6   4   5        9.53       12.95      1.13 o
   7   4   5        5.28        1.62      0.66 o
   8   4   5        0.24       -0.64      0.64 o
   9   4   5        0.94       -0.56      0.69 o
  -9   5   5        0.16       -0.12      1.68 o
  -8   5   5       16.09       17.03      1.96 o
  -7   5   5       52.95       43.84      3.12 o
  -6   5   5       11.95       14.74      1.69 o
  -5   5   5        7.44        7.61      1.07 o
  -4   5   5       78.36       82.19      4.75 o
  -3   5   5      151.89      195.79      5.91 o
  -2   5   5      233.44      214.57      5.72 o
  -1   5   5     2603.01     2799.86     35.43 o
   0   5   5      515.05      563.29     10.06 o
   1   5   5      799.84      818.23      9.31 o
   2   5   5      108.83       94.41      3.58 o
   3   5   5      223.53      245.15      7.34 o
   4   5   5       10.22        8.29      2.38 o
   5   5   5        0.40        1.26      0.85 o
   6   5   5        3.35        2.63      0.87 o
   7   5   5        0.54        0.30      0.77 o
   8   5   5        0.32       -0.33      0.59 o
   9   5   5        2.91        1.58      0.68 o
  -9   6   5        1.70        3.87      1.22 o
  -8   6   5        0.85        1.74      1.10 o
  -7   6   5        8.34        9.05      1.33 o
  -6   6   5       40.16       54.54      2.94 o
  -5   6   5      168.17      170.17      4.05 o
  -4   6   5        0.08        1.95      1.65 o
  -3   6   5      133.22      118.00      4.81 o
  -2   6   5       82.31       84.82      4.43 o
  -1   6   5       15.21       12.20      1.72 o
   0   6   5        2.45        5.27      1.02 o
   1   6   5        0.03        0.09      0.65 o
   2   6   5       11.79       14.60      2.17 o
   3   6   5        2.16        3.69      1.47 o
   4   6   5        0.35        0.90      1.39 o
   5   6   5       11.67       12.98      1.49 o
   6   6   5        0.00        1.00      0.92 o
   7   6   5        5.14        8.34      1.00 o
   8   6   5        0.00        0.41      0.76 o
  -8   7   5        2.67        2.25      1.01 o
  -7   7   5       16.81       13.56      1.52 o
  -6   7   5       67.99       66.95      3.18 o
  -5   7   5        2.59        4.35      1.50 o
  -4   7   5       37.67       39.59      1.78 o
  -3   7   5       74.04       74.01      4.63 o
  -2   7   5       42.41       32.81      5.04 o
  -1   7   5      370.56      351.28     14.94 o
   0   7   5       91.88       86.28      3.89 o
   1   7   5        0.52        1.07      1.03 o
   2   7   5       18.91       25.67      3.49 o
   3   7   5       15.17       18.48      2.11 o
   4   7   5       11.09       12.50      2.07 o
   5   7   5       22.11       20.47      3.23 o
   6   7   5        0.01        0.39      0.95 o
   7   7   5       33.97       40.42      2.16 o
   8   7   5        2.45       -0.36      0.56 o
  -8   8   5        4.35        9.78      1.00 o
  -7   8   5       27.72       26.22      1.79 o
  -6   8   5        4.04        4.58      1.74 o
  -5   8   5        0.01        0.03      1.70 o
  -4   8   5        7.81       11.95      1.50 o
  -3   8   5      353.68      338.52      5.99 o
  -2   8   5      253.45      259.08      5.96 o
  -1   8   5      131.33      121.61      7.89 o
   0   8   5        8.27       14.93      1.88 o
   1   8   5      284.89      257.54      7.14 o
   2   8   5       68.19       67.97      2.68 o
   3   8   5      115.29      112.74      2.89 o
   4   8   5       18.06       18.81      1.78 o
   5   8   5        0.07       -0.03      1.71 o
   6   8   5        1.37        1.86      1.00 o
   7   8   5        0.03        1.68      0.83 o
   8   8   5        0.01        1.06      0.81 o
  -8   9   5        1.48        1.36      0.90 o
  -7   9   5        0.30        0.83      0.99 o
  -6   9   5       12.42       13.71      2.63 o
  -5   9   5        8.11       10.84      1.26 o
  -4   9   5      180.93      201.18     12.01 o
  -3   9   5       13.18       11.05      1.46 o
  -2   9   5      308.61      322.47      5.99 o
  -1   9   5       19.73       14.66      1.06 o
   0   9   5      263.08      250.73      4.63 o
   1   9   5       49.20       48.74      1.92 o
   2   9   5      342.64      342.14      6.70 o
   3   9   5       29.38       27.77      1.78 o
   4   9   5        5.84        2.49      1.10 o
   5   9   5       15.48       15.63      1.64 o
   6   9   5        8.88       10.60      1.11 o
   7   9   5        0.08       -0.02      0.72 o
  -7  10   5        0.15        1.05      0.69 o
  -6  10   5        5.21        8.94      1.00 o
  -5  10   5        0.48       -0.08      0.89 o
  -4  10   5        0.10        0.42      1.13 o
  -3  10   5       81.57       90.04      4.02 o
  -2  10   5        0.39        0.76      0.75 o
  -1  10   5       19.74       16.95      1.48 o
   0  10   5      312.88      302.60      6.00 o
   1  10   5       17.73       11.19      1.21 o
   2  10   5       38.07       45.65      3.32 o
   3  10   5       57.11       67.94      2.60 o
   4  10   5       27.58       32.33      2.11 o
   5  10   5        0.37        0.75      1.39 o
   6  10   5        3.69        5.37      0.76 o
   7  10   5        1.11        2.61      1.10 o
  -6  11   5        0.31        1.83      0.71 o
  -5  11   5       16.10       17.42      1.24 o
  -4  11   5        0.01        0.48      0.84 o
  -3  11   5        2.85        1.11      0.70 o
  -2  11   5        0.41       -0.27      0.73 o
  -1  11   5       61.36       39.42      1.84 o
   0  11   5       16.21       12.44      1.63 o
   1  11   5       68.60       51.49      2.79 o
   2  11   5        4.69        4.48      1.60 o
   3  11   5       30.43       31.99      2.05 o
   4  11   5        5.61        9.18      1.25 o
   5  11   5        0.01        0.00      0.66 o
   6  11   5        2.35        1.64      1.22 o
  -5  12   5       16.19       16.23      1.88 o
  -4  12   5        0.72        1.99      0.98 o
  -3  12   5       47.90       42.77      2.78 o
  -2  12   5        2.41        1.41      0.68 o
  -1  12   5        1.26        0.64      0.89 o
   0  12   5       14.22       12.80      1.49 o
   1  12   5        1.51        1.39      0.91 o
   2  12   5       12.23       15.96      1.47 o
   3  12   5       14.23       19.35      2.11 o
   4  12   5        1.50        2.56      0.80 o
   5  12   5        2.84        3.22      0.82 o
  -4  13   5        0.26        0.26      0.56 o
  -3  13   5       12.04       10.33      1.01 o
  -2  13   5        1.24        2.58      1.26 o
  -1  13   5        1.20        0.08      0.81 o
   0  13   5        7.28        6.36      0.90 o
   1  13   5        7.04        4.62      1.13 o
   2  13   5        0.44       -1.17      1.51 o
   3  13   5        0.08        1.03      1.19 o
   4  13   5        0.00       -0.88      0.88 o
  -2  14   5        0.01        2.21      1.11 o
  -1  14   5        0.50        0.37      0.74 o
   0  14   5        0.18       -0.96      0.96 o
   1  14   5        2.32        3.12      0.88 o
   2  14   5        1.94        4.16      0.83 o
  -9   0   6        7.47       -0.03      1.28 o
  -8   0   6        2.78        4.64      1.33 o
  -7   0   6       88.89       65.46      3.53 o
  -6   0   6      146.75      158.95      4.68 o
  -5   0   6      215.17      274.82     14.44 o
  -4   0   6      156.38      120.36      8.82 o
  -3   0   6     1046.47     1395.19     30.65 o
  -2   0   6     4653.85     4349.32     68.92 o
  -1   0   6     1534.36     1709.55     30.97 o
   0   0   6     2091.34     2176.15     24.62 o
   1   0   6      537.43      604.76     16.00 o
   2   0   6     6896.92     6939.24     70.25 o
   3   0   6       17.92       12.97      1.59 o
   4   0   6      922.15      728.79     23.49 o
   5   0   6       28.14       30.15      3.74 o
   6   0   6       36.35       18.53      1.71 o
   7   0   6       14.74       10.86      1.68 o
   8   0   6       37.25       24.19      2.15 o
   9   0   6        0.60       -0.98      1.02 o
  -9   1   6        0.24       -0.77      0.77 o
  -8   1   6        6.12        2.89      0.79 o
  -7   1   6       10.45        9.51      1.21 o
  -6   1   6       82.10       70.87      2.55 o
  -5   1   6       16.43       11.22      2.27 o
  -4   1   6       97.40       62.45      4.68 o
  -3   1   6      151.25      142.35      5.96 o
  -2   1   6     1318.38     1409.75     16.39 o
  -1   1   6     1080.77     1053.55     13.13 o
   0   1   6     1070.95     1189.06      9.86 o
   1   1   6      757.38      785.90      8.52 o
   2   1   6       25.50       29.14      2.15 o
   3   1   6      351.44      347.04      6.41 o
   4   1   6      258.91      283.97      6.76 o
   5   1   6       49.69       36.85      3.37 o
   6   1   6       23.58       25.15      1.44 o
   7   1   6       19.15       14.01      1.38 o
   8   1   6        0.25       -0.34      0.77 o
   9   1   6       38.98       34.46      1.42 o
  -9   2   6        0.05        1.11      0.77 o
  -8   2   6       67.38       64.22      3.10 o
  -7   2   6        0.53        1.80      0.85 o
  -6   2   6       12.34       16.91      1.46 o
  -5   2   6       26.19       28.76      3.24 o
  -4   2   6       33.95       39.83      3.53 o
  -3   2   6      808.24      842.04     29.24 o
  -2   2   6     1982.95     2022.27     25.74 o
  -1   2   6      256.56      278.16      5.87 o
   0   2   6      570.82      657.73      5.81 o
   1   2   6       99.99      116.80      2.73 o
   2   2   6     1934.10     2123.84     20.23 o
   3   2   6       25.66       23.82      1.85 o
   4   2   6       12.11        7.59      1.49 o
   5   2   6       28.75       25.85      3.82 o
   6   2   6       12.02       15.26      1.58 o
   7   2   6        6.78        5.13      0.98 o
   8   2   6       11.00        7.03      1.28 o
   9   2   6        0.59        0.42      0.53 o
  -9   3   6        1.67        3.12      2.27 o
  -8   3   6        9.06       14.08      1.53 o
  -7   3   6        6.41        9.98      1.44 o
  -6   3   6       10.93        6.24      0.99 o
  -5   3   6       56.27       49.06      4.61 o
  -4   3   6      229.07      231.24      9.22 o
  -3   3   6     2852.24     2828.18     37.62 o
  -2   3   6      164.56      195.10      4.58 o
  -1   3   6      373.35      357.02      5.93 o
   0   3   6      156.34      197.14      3.29 o
   1   3   6       70.02       66.13      1.81 o
   2   3   6      487.71      477.92     10.88 o
   3   3   6       40.26       74.66      3.81 o
   4   3   6       96.58       98.29      9.37 o
   5   3   6       67.13       46.24      3.71 o
   6   3   6        1.05        0.28      0.78 o
   7   3   6       11.42       10.00      1.06 o
   8   3   6        0.00        0.50      0.65 o
   9   3   6        1.20        2.41      1.39 o
  -9   4   6        0.22        1.15      0.85 o
  -8   4   6        3.65        4.19      1.00 o
  -7   4   6       44.59       59.05      4.62 o
  -6   4   6       31.03       28.26      1.68 o
  -5   4   6       61.14       62.58      5.37 o
  -4   4   6      731.30      793.81     18.49 o
  -3   4   6      648.55      717.94     13.05 o
  -2   4   6      496.81      598.69      9.54 o
  -1   4   6      289.51      309.77      5.28 o
   0   4   6     2689.61     2924.00     29.78 o
   1   4   6      366.33      430.93      6.08 o
   2   4   6     1156.32     1253.62     28.28 o
   3   4   6      345.19      365.66     11.74 o
   4   4   6       40.20       37.13      3.27 o
   5   4   6        2.23        3.16      0.95 o
   6   4   6       24.44       19.06      1.31 o
   7   4   6       12.15        6.51      0.81 o
   8   4   6        0.40        0.75      0.68 o
   9   4   6        3.97        2.25      0.78 o
  -9   5   6        0.01       -0.20      0.73 o
  -8   5   6       32.65       32.83      3.56 o
  -7   5   6       18.38       19.50      1.48 o
  -6   5   6      190.06      241.82      7.75 o
  -5   5   6       35.48       52.48      3.19 o
  -4   5   6       64.64       67.83      4.32 o
  -3   5   6        6.04        7.05      1.58 o
  -2   5   6        0.00        0.81      0.91 o
  -1   5   6      189.78      226.26      5.44 o
   0   5   6        2.55       14.68      1.09 o
   1   5   6       48.67       56.43      2.25 o
   2   5   6      170.55      212.22      6.62 o
   3   5   6       19.27       19.39      3.05 o
   4   5   6       11.39       11.40      2.82 o
   5   5   6       75.06       69.37      2.89 o
   6   5   6       51.61       52.38      2.66 o
   7   5   6       31.79       18.96      1.44 o
   8   5   6       13.52       14.57      1.00 o
   9   5   6        1.04        1.18      0.89 o
  -9   6   6        0.68        1.51      0.69 o
  -8   6   6       17.41       20.04      1.91 o
  -7   6   6        5.88        3.95      1.58 o
  -6   6   6      138.67      131.63      4.41 o
  -5   6   6      776.94      896.61     11.79 o
  -4   6   6        5.00        7.43      1.32 o
  -3   6   6      417.62      426.12     10.68 o
  -2   6   6       31.13       43.83      3.34 o
  -1   6   6      554.30      587.50     16.24 o
   0   6   6      290.71      295.89      6.47 o
   1   6   6      176.86      177.37      4.30 o
   2   6   6       26.94       26.06      2.54 o
   3   6   6      211.84      258.62     10.42 o
   4   6   6        6.92        8.87      1.16 o
   5   6   6        3.31        1.65      1.01 o
   6   6   6        7.25        6.70      1.17 o
   7   6   6        6.33        4.97      0.95 o
   8   6   6        5.17        3.62      0.70 o
  -8   7   6       10.80       17.02      1.62 o
  -7   7   6      108.56      121.44      3.81 o
  -6   7   6       16.53       18.23      1.87 o
  -5   7   6      299.99      333.57      7.84 o
  -4   7   6       14.98       17.51      1.25 o
  -3   7   6       59.50       48.01      3.22 o
  -2   7   6       25.46       22.19      3.52 o
  -1   7   6        7.43        9.62      2.45 o
   0   7   6       18.51       12.43      1.71 o
   1   7   6        8.58        6.04      1.18 o
   2   7   6        1.22        0.36      1.79 o
   3   7   6        0.00       -0.81      0.81 o
   4   7   6        3.51        1.18      1.11 o
   5   7   6        8.83       11.71      1.91 o
   6   7   6       21.06       18.99      1.66 o
   7   7   6        6.67       10.63      1.29 o
   8   7   6        7.68        5.72      0.96 o
  -8   8   6       36.09       52.61      2.29 o
  -7   8   6       19.93       27.47      1.81 o
  -6   8   6      157.76      182.82      7.29 o
  -5   8   6       17.20       17.67      1.51 o
  -4   8   6       35.30       40.20      5.46 o
  -3   8   6       32.96       21.44      1.42 o
  -2   8   6       57.79       50.47      2.02 o
  -1   8   6      143.89      123.81      5.98 o
   0   8   6      502.69      508.14     10.62 o
   1   8   6       16.48       21.03      1.58 o
   2   8   6        2.50        4.55      1.01 o
   3   8   6       57.52       62.34      2.21 o
   4   8   6       55.07       64.29      3.06 o
   5   8   6        3.24        2.89      1.16 o
   6   8   6       12.14       19.08      2.09 o
   7   8   6        5.75        6.94      1.07 o
  -7   9   6       23.53       35.22      1.75 o
  -6   9   6       11.82       14.65      1.49 o
  -5   9   6       18.21       18.02      1.83 o
  -4   9   6        1.62        5.06      1.22 o
  -3   9   6        0.66        2.27      1.04 o
  -2   9   6      152.44      134.59      5.41 o
  -1   9   6       23.73       17.68      1.24 o
   0   9   6        9.07        6.12      0.85 o
   1   9   6      460.96      498.51      6.35 o
   2   9   6       26.68       26.48      2.15 o
   3   9   6      380.84      450.88      8.63 o
   4   9   6        7.92       10.64      1.41 o
   5   9   6       22.95       25.05      1.86 o
   6   9   6       11.12       15.17      1.57 o
   7   9   6        7.63        6.67      1.14 o
  -7  10   6        4.07        6.66      0.79 o
  -6  10   6        1.34        0.71      0.76 o
  -5  10   6        1.91        3.66      1.04 o
  -4  10   6        8.16       10.35      1.41 o
  -3  10   6        0.01        0.07      0.71 o
  -2  10   6       14.46       13.09      1.07 o
  -1  10   6        0.00        0.39      1.52 o
   0  10   6      131.55      127.50      3.64 o
   1  10   6       22.68       18.71      1.42 o
   2  10   6       57.31       56.68      3.73 o
   3  10   6        9.89       12.32      1.34 o
   4  10   6       71.32       80.90      3.13 o
   5  10   6        0.10        1.22      0.90 o
   6  10   6       40.36       66.68      2.70 o
  -6  11   6        2.71        3.36      1.34 o
  -5  11   6        0.42        0.43      0.71 o
  -4  11   6       31.22       26.69      1.76 o
  -3  11   6        7.21        8.63      1.19 o
  -2  11   6       72.05       58.11      2.75 o
  -1  11   6        9.96        4.14      0.99 o
   0  11   6        9.16        8.05      0.97 o
   1  11   6       52.47       42.70      2.48 o
   2  11   6       10.18        6.35      1.23 o
   3  11   6        0.00        0.21      0.92 o
   4  11   6       46.94       68.98      2.70 o
   5  11   6        2.72        4.36      0.71 o
   6  11   6        0.07        1.10      1.10 o
  -5  12   6        5.21        7.47      1.12 o
  -4  12   6        1.30        1.34      0.93 o
  -3  12   6        3.08        0.73      0.88 o
  -2  12   6        0.55        3.90      1.20 o
  -1  12   6        0.02       -0.09      0.89 o
   0  12   6        0.07        0.18      0.97 o
   1  12   6        0.40        2.63      1.54 o
   2  12   6        0.09        0.80      0.89 o
   3  12   6        0.29        1.18      0.80 o
   4  12   6        4.73        4.64      0.80 o
   5  12   6        3.62        2.12      1.09 o
  -4  13   6        0.01        0.24      0.96 o
  -3  13   6        0.85       -0.83      1.77 o
  -2  13   6        0.38        1.30      0.96 o
  -1  13   6        9.55        5.43      1.23 o
   0  13   6        1.44        1.51      0.66 o
   1  13   6        0.08        0.23      0.88 o
   2  13   6        5.46        5.21      1.14 o
   3  13   6        7.25        6.64      1.98 o
  -2  14   6        2.91        1.05      1.00 o
  -1  14   6        0.09        0.56      1.83 o
   0  14   6        0.08       -0.61      0.61 o
   1  14   6        1.94        1.66      0.80 o
   2  14   6        9.94       12.34      1.46 o
  -9   1   7        6.36        1.18      0.99 o
  -8   1   7        9.68       10.94      1.12 o
  -7   1   7        0.02        0.85      1.10 o
  -6   1   7        3.75        7.42      1.40 o
  -5   1   7        0.17       -1.86      1.92 o
  -4   1   7      267.13      286.03      9.78 o
  -3   1   7      469.07      588.33     13.34 o
  -2   1   7       21.21       34.39      1.72 o
  -1   1   7       27.36       42.31      1.68 o
   0   1   7      960.51     1075.01     14.58 o
   1   1   7       18.49       10.03      1.36 o
   2   1   7       46.07       61.04      3.75 o
   3   1   7        7.95        4.44      0.89 o
   4   1   7      581.43      440.50     10.75 o
   5   1   7        1.99        0.99      1.16 o
   6   1   7      518.78      420.05      5.66 o
   7   1   7       33.85       27.58      1.74 o
   8   1   7        0.38       -0.20      0.67 o
   9   1   7        0.69        1.10      0.54 o
  -9   2   7       20.47       19.66      1.85 o
  -8   2   7        0.50       -0.02      0.93 o
  -7   2   7        6.03        5.01      1.20 o
  -6   2   7       32.54       21.80      1.41 o
  -5   2   7       12.59       15.08      2.61 o
  -4   2   7       21.16       14.15      2.34 o
  -3   2   7     1473.65     1545.75     31.34 o
  -2   2   7      236.48      292.06      8.56 o
  -1   2   7      327.11      320.88      5.13 o
   0   2   7      191.72      204.63      3.04 o
   1   2   7      648.82      702.89      8.47 o
   2   2   7      844.72      874.57     18.47 o
   3   2   7        1.71        1.17      0.84 o
   4   2   7      210.94      185.60      6.76 o
   5   2   7       69.99       56.69      4.22 o
   6   2   7        1.79        1.36      0.78 o
   7   2   7       63.15       45.24      2.08 o
   8   2   7        7.14        5.81      0.87 o
   9   2   7        3.51        2.21      0.53 o
  -9   3   7        0.01        1.41      1.08 o
  -8   3   7        3.68        2.79      1.01 o
  -7   3   7       10.54       11.19      1.45 o
  -6   3   7       67.09       82.31      2.94 o
  -5   3   7        2.29        2.55      1.55 o
  -4   3   7      671.43      690.16     17.15 o
  -3   3   7      823.41      866.30     38.36 o
  -2   3   7     1036.92     1142.11     13.22 o
  -1   3   7     1183.67     1252.26     14.42 o
   0   3   7      339.69      359.32      5.24 o
   1   3   7        5.25        6.52      0.83 o
   2   3   7      363.69      414.79      8.84 o
   3   3   7      162.99      138.69      4.64 o
   4   3   7       26.70       22.25      2.51 o
   5   3   7        0.62        2.41      0.79 o
   6   3   7       48.21       44.71      1.87 o
   7   3   7       20.59       18.95      1.51 o
   8   3   7        6.04        4.30      0.78 o
   9   3   7        0.47        1.23      0.67 o
  -9   4   7       10.47       12.95      1.33 o
  -8   4   7       15.28       14.68      1.46 o
  -7   4   7       38.34       35.46      2.29 o
  -6   4   7       49.46       48.35      2.28 o
  -5   4   7      328.27      310.61      4.95 o
  -4   4   7        2.34        4.00      2.13 o
  -3   4   7      523.21      495.64     10.83 o
  -2   4   7      385.19      512.32      8.55 o
  -1   4   7     2111.74     2212.25     21.20 o
   0   4   7     2803.36     3165.54     38.39 o
   1   4   7      962.02     1074.38     17.09 o
   2   4   7     2937.90     3360.99     92.38 o
   3   4   7       75.55       63.71      5.25 o
   4   4   7      397.77      362.28     13.09 o
   5   4   7        0.23       -0.39      0.83 o
   6   4   7       16.81       12.34      1.33 o
   7   4   7        0.21       -0.62      0.62 o
   8   4   7        0.00       -0.66      0.66 o
   9   4   7        0.03        0.61      0.62 o
  -9   5   7        9.44       10.48      2.11 o
  -8   5   7        6.22        4.06      1.24 o
  -7   5   7        0.04        1.29      0.89 o
  -6   5   7      347.07      392.43      6.58 o
  -5   5   7        5.12        5.73      0.93 o
  -4   5   7      191.80      228.20      8.10 o
  -3   5   7      399.44      379.66      9.78 o
  -2   5   7      205.55      253.77      6.25 o
  -1   5   7       30.99       33.28      2.25 o
   0   5   7      206.87      229.75      4.27 o
   1   5   7        9.15       15.63      1.32 o
   2   5   7        0.05        2.44      1.29 o
   3   5   7       29.75       23.65      3.48 o
   4   5   7       26.63       25.22      1.78 o
   5   5   7       15.70       14.05      1.39 o
   6   5   7        0.06        1.14      0.93 o
   7   5   7        3.90        3.48      0.88 o
   8   5   7        0.44       -0.20      0.68 o
   9   5   7        5.41        5.75      1.09 o
  -9   6   7        0.46       -0.08      0.55 o
  -8   6   7       43.78       45.65      3.68 o
  -7   6   7      178.24      179.04      4.78 o
  -6   6   7        3.34        0.77      0.87 o
  -5   6   7      392.99      449.66      8.49 o
  -4   6   7       26.69       25.41      1.33 o
  -3   6   7       49.31       47.26      3.55 o
  -2   6   7       31.75       22.40      2.46 o
  -1   6   7        3.38        5.27      1.41 o
   0   6   7       42.45       36.10      2.01 o
   1   6   7       54.82       52.13      2.44 o
   2   6   7        0.38       -0.10      2.02 o
   3   6   7       10.27       11.70      2.51 o
   4   6   7        0.43        0.60      0.97 o
   5   6   7        7.24        8.76      1.81 o
   6   6   7        0.12        0.32      0.97 o
   7   6   7        0.31        0.42      0.61 o
   8   6   7        0.31        0.22      0.75 o
  -8   7   7        6.13        6.07      1.16 o
  -7   7   7       64.40       69.14      2.85 o
  -6   7   7       79.13      100.72      3.75 o
  -5   7   7       15.29       15.31      1.33 o
  -4   7   7      100.30       97.90      2.70 o
  -3   7   7       43.03       36.96      1.81 o
  -2   7   7       23.92       31.38      4.26 o
  -1   7   7       14.94        6.52      1.53 o
   0   7   7       77.47       73.67      3.77 o
   1   7   7      220.61      226.40      6.71 o
   2   7   7       49.69       54.83      5.07 o
   3   7   7       62.31       62.33      2.38 o
   4   7   7        0.76        1.26      1.09 o
   5   7   7       25.70       32.12      2.81 o
   6   7   7       45.08       49.87      3.20 o
   7   7   7        0.13        1.21      0.84 o
   8   7   7        3.03        2.61      0.65 o
  -8   8   7        4.65        7.41      0.97 o
  -7   8   7        2.22        3.99      0.95 o
  -6   8   7        8.33        7.65      1.32 o
  -5   8   7       12.37       16.63      1.53 o
  -4   8   7       69.09       84.97      3.25 o
  -3   8   7       45.80       37.49      1.71 o
  -2   8   7       32.05       27.20      1.48 o
  -1   8   7       22.29       13.94      1.06 o
   0   8   7       37.14       26.52      1.38 o
   1   8   7       96.68       86.18      2.47 o
   2   8   7      218.84      247.60      6.52 o
   3   8   7       44.06       53.03      2.38 o
   4   8   7        8.54       10.82      1.44 o
   5   8   7        0.06       -0.82      1.20 o
   6   8   7        0.20        0.63      1.04 o
   7   8   7        4.47        5.55      0.97 o
  -7   9   7       22.19       38.72      2.14 o
  -6   9   7       15.55       17.01      1.52 o
  -5   9   7        0.15       -0.65      1.00 o
  -4   9   7        0.14        1.37      1.01 o
  -3   9   7        7.78        7.47      0.99 o
  -2   9   7      227.43      220.22      7.08 o
  -1   9   7       35.15       30.48      1.79 o
   0   9   7        0.37       -1.04      1.04 o
   1   9   7      169.90      163.89      4.09 o
   2   9   7       48.55       50.29      2.86 o
   3   9   7        4.64        4.05      0.98 o
   4   9   7        3.77        3.28      1.08 o
   5   9   7        0.09        1.36      0.96 o
   6   9   7        0.00        1.90      0.87 o
   7   9   7        7.36        7.40      1.35 o
  -7  10   7        1.81        0.31      0.50 o
  -6  10   7        0.51        0.49      0.75 o
  -5  10   7        0.98        0.13      0.85 o
  -4  10   7       99.40      103.91      4.11 o
  -3  10   7        7.31        6.12      0.97 o
  -2  10   7       30.30       26.33      1.54 o
  -1  10   7       11.49       12.52      1.36 o
   0  10   7        6.11        3.20      0.83 o
   1  10   7       10.31       14.20      1.47 o
   2  10   7       74.41       76.04      5.13 o
   3  10   7       16.76       15.59      1.43 o
   4  10   7        0.01       -1.16      1.16 o
   5  10   7        0.04        0.66      0.78 o
   6  10   7        3.34        5.33      0.88 o
  -6  11   7        1.25        2.54      0.84 o
  -5  11   7        4.17        3.26      0.74 o
  -4  11   7        0.24        0.03      0.87 o
  -3  11   7        0.16        1.72      0.86 o
  -2  11   7       15.19       22.69      1.44 o
  -1  11   7        7.84        8.53      1.18 o
   0  11   7       15.84       16.72      1.48 o
   1  11   7       61.33       63.67      2.99 o
   2  11   7       18.92       16.73      1.64 o
   3  11   7        2.27        2.07      1.20 o
   4  11   7       22.01       29.56      1.72 o
   5  11   7        0.73       -0.59      0.59 o
   6  11   7        5.13        5.40      1.21 o
  -5  12   7        0.87       -0.38      0.69 o
  -4  12   7        0.43        1.87      0.77 o
  -3  12   7        0.47       -0.51      0.69 o
  -2  12   7        6.58        8.77      1.21 o
  -1  12   7        1.01        0.22      0.90 o
   0  12   7        1.17        2.17      1.06 o
   1  12   7        2.59        2.55      0.78 o
   2  12   7        2.48        2.49      0.89 o
   3  12   7        2.29        2.35      0.79 o
   4  12   7        3.13        6.91      1.47 o
  -3  13   7        5.29        5.81      1.50 o
  -2  13   7       13.16        9.60      1.42 o
  -1  13   7        1.32        3.12      0.90 o
   0  13   7        4.64        5.52      0.80 o
   1  13   7        0.84        0.87      0.63 o
   2  13   7        4.43        4.33      0.75 o
   3  13   7        1.53        2.89      1.20 o
  -1  14   7        2.75        1.29      0.68 o
   0  14   7        0.17       -0.48      0.72 o
   1  14   7        0.39        0.12      0.66 o
  -9   0   8        7.93       14.14      2.21 o
  -8   0   8       91.95       79.22      5.46 o
  -7   0   8        7.00       11.39      2.33 o
  -6   0   8       57.12       62.32      4.16 o
  -5   0   8        7.87        8.33      2.76 o
  -4   0   8       54.14       52.22      6.07 o
  -3   0   8      412.75      376.48     15.44 o
  -2   0   8      459.24      374.65     24.00 o
  -1   0   8       86.13      141.05      8.18 o
   0   0   8      114.47       86.05      3.94 o
   1   0   8       85.53       77.00      2.82 o
   2   0   8     1192.07     1247.75     29.78 o
   3   0   8        3.92        3.62      1.48 o
   4   0   8      152.37      130.93      7.26 o
   5   0   8        0.72        2.03      1.78 o
   6   0   8      260.58      281.50      7.25 o
   7   0   8        5.38        7.51      1.47 o
   8   0   8        3.01        2.11      1.01 o
   9   0   8       12.81       15.08      1.27 o
  -9   1   8        0.02        0.31      1.42 o
  -8   1   8       13.27       11.32      2.02 o
  -7   1   8        0.04        0.08      1.18 o
  -6   1   8        1.95       -0.63      1.14 o
  -5   1   8       16.38       18.37      2.87 o
  -4   1   8        5.95        8.88      2.14 o
  -3   1   8      354.29      403.87     11.74 o
  -2   1   8     1007.55     1064.25     19.14 o
  -1   1   8      127.81      143.63      3.31 o
   0   1   8     1672.62     1864.26     21.22 o
   1   1   8       10.29       12.04      1.16 o
   2   1   8      504.25      521.05     12.72 o
   3   1   8      129.89      138.69      6.63 o
   4   1   8      402.97      354.15     16.13 o
   5   1   8        3.21        3.02      1.01 o
   6   1   8      135.74      125.36      4.65 o
   7   1   8       39.82       34.46      1.86 o
   8   1   8        7.75        5.94      0.86 o
   9   1   8        6.37        8.26      0.72 o
  -9   2   8        0.63        2.88      0.97 o
  -8   2   8        3.05        2.02      0.87 o
  -7   2   8       24.19       33.38      2.21 o
  -6   2   8        0.09       -0.92      0.92 o
  -5   2   8       25.39       19.42      2.82 o
  -4   2   8      241.17      216.45      8.64 o
  -3   2   8        7.91        6.54      1.76 o
  -2   2   8      181.01      189.09      4.66 o
  -1   2   8      230.53      210.54      4.30 o
   0   2   8      196.13      235.92      3.46 o
   1   2   8      571.04      760.11     13.52 o
   2   2   8       93.23       74.56      3.14 o
   3   2   8      208.69      240.84      7.20 o
   4   2   8       56.27       45.05      3.52 o
   5   2   8       12.70        7.92      0.95 o
   6   2   8        0.17        0.69      1.44 o
   7   2   8       42.69       32.58      2.01 o
   8   2   8        0.78        0.77      0.63 o
   9   2   8        0.02        0.17      0.53 o
  -9   3   8        9.99        8.85      1.16 o
  -8   3   8        0.05        1.04      0.91 o
  -7   3   8       75.63       72.89      3.44 o
  -6   3   8       76.26       97.19      3.59 o
  -5   3   8        8.74        5.59      1.12 o
  -4   3   8       31.78       43.73      4.35 o
  -3   3   8      246.41      255.10      7.28 o
  -2   3   8      245.63      237.37      6.87 o
  -1   3   8      961.39     1165.93     12.45 o
   0   3   8       64.15       67.12      2.29 o
   1   3   8      468.91      510.80      9.06 o
   2   3   8      343.53      423.96     11.71 o
   3   3   8      610.61      588.25     19.79 o
   4   3   8      216.45      250.07     15.12 o
   5   3   8        0.45       -0.58      0.97 o
   6   3   8       43.04       34.58      2.31 o
   7   3   8       10.39       15.29      1.30 o
   8   3   8        4.34        1.73      0.64 o
   9   3   8        4.49        2.09      0.59 o
  -9   4   8        2.21        3.04      0.82 o
  -8   4   8       40.91       42.20      2.85 o
  -7   4   8       37.20       41.77      2.41 o
  -6   4   8        4.56        3.04      1.12 o
  -5   4   8        0.89        1.79      0.80 o
  -4   4   8      939.16     1002.94     22.06 o
  -3   4   8       10.43       15.30      2.09 o
  -2   4   8     1214.78     1286.80     23.40 o
  -1   4   8      260.97      265.31      5.44 o
   0   4   8       20.47       24.52      1.48 o
   1   4   8      101.70      113.84      4.71 o
   2   4   8        1.32        0.14      1.25 o
   3   4   8        4.31        2.02      1.13 o
   4   4   8        0.19       -1.10      1.84 o
   5   4   8       77.59       80.38      2.42 o
   6   4   8        3.81        3.54      0.97 o
   7   4   8        8.12        9.92      1.11 o
   8   4   8        3.21        3.91      0.71 o
   9   4   8        0.01       -1.03      1.03 o
  -9   5   8       12.92       12.56      3.73 o
  -8   5   8       43.74       72.35      3.30 o
  -7   5   8      104.98      137.05      3.56 o
  -6   5   8        0.32        4.39      1.05 o
  -5   5   8      480.82      551.73      6.37 o
  -4   5   8      196.81      212.04      7.95 o
  -3   5   8      186.21      207.35      7.25 o
  -2   5   8       56.82       36.55      2.95 o
  -1   5   8       18.46       13.71      1.24 o
   0   5   8       11.90       23.17      1.46 o
   1   5   8      108.81      125.97      4.04 o
   2   5   8     1388.19     1488.34     36.98 o
   3   5   8       13.08       11.52      2.45 o
   4   5   8      404.25      400.42      6.54 o
   5   5   8       42.07       46.02      2.60 o
   6   5   8        0.76        0.06      1.35 o
   7   5   8        2.16        1.79      0.66 o
   8   5   8        0.76        2.73      0.63 o
  -8   6   8        1.55        1.20      1.00 o
  -7   6   8       98.78      106.50      5.81 o
  -6   6   8       76.46       77.59      2.83 o
  -5   6   8      668.57      726.94     16.51 o
  -4   6   8       75.66       71.93      2.29 o
  -3   6   8        0.18        1.00      1.66 o
  -2   6   8        0.09       -0.93      1.47 o
  -1   6   8        0.01        1.27      0.83 o
   0   6   8        4.73        2.98      0.89 o
   1   6   8       95.08      121.85      4.25 o
   2   6   8        0.40        0.09      1.33 o
   3   6   8       46.02       45.06      1.90 o
   4   6   8       19.39       18.14      1.62 o
   5   6   8        7.11        5.94      1.83 o
   6   6   8       45.41       37.24      2.20 o
   7   6   8       13.01       11.26      2.04 o
   8   6   8        3.05        0.55      0.76 o
  -8   7   8        0.00        1.65      1.41 o
  -7   7   8       24.20       34.20      2.00 o
  -6   7   8        9.16       18.35      1.46 o
  -5   7   8      214.98      234.87      7.80 o
  -4   7   8      124.71      120.55      3.47 o
  -3   7   8        5.58        3.94      0.85 o
  -2   7   8        4.73        7.81      1.18 o
  -1   7   8       24.32       17.79      2.50 o
   0   7   8      422.64      377.53     17.92 o
   1   7   8       26.18       29.72      2.57 o
   2   7   8        0.31        0.70      0.82 o
   3   7   8       82.48       85.30      2.80 o
   4   7   8        2.73        4.30      1.34 o
   5   7   8       73.88       76.19      4.00 o
   6   7   8       18.99       23.48      3.27 o
   7   7   8        1.46        1.98      0.91 o
   8   7   8        2.13        1.66      1.73 o
  -8   8   8        1.36        4.37      1.12 o
  -7   8   8        0.31        0.84      0.79 o
  -6   8   8       42.82       41.87      2.32 o
  -5   8   8       47.89       48.48      2.24 o
  -4   8   8      202.51      192.96      5.88 o
  -3   8   8      221.51      203.05      5.46 o
  -2   8   8        2.76        1.39      0.71 o
  -1   8   8       79.71       67.66      2.00 o
   0   8   8      166.40      171.95      3.85 o
   1   8   8      339.77      334.64      5.51 o
   2   8   8      368.50      406.60      8.59 o
   3   8   8      179.94      215.09      4.71 o
   4   8   8      145.74      169.33      5.95 o
   5   8   8        0.00        0.07      1.11 o
   6   8   8        7.84        9.76      1.55 o
   7   8   8        5.92        6.81      0.93 o
  -7   9   8       37.67       44.87      4.12 o
  -6   9   8        2.82        1.10      1.21 o
  -5   9   8        2.12        1.93      0.97 o
  -4   9   8       89.83       76.49      2.53 o
  -3   9   8       53.15       43.68      1.82 o
  -2   9   8       15.94        9.92      1.03 o
  -1   9   8       11.99       13.92      1.23 o
   0   9   8        3.68       -0.04      0.82 o
   1   9   8      250.91      229.38      5.78 o
   2   9   8      141.95      142.42      4.61 o
   3   9   8       17.97       19.33      1.39 o
   4   9   8        3.52        2.60      0.95 o
   5   9   8        3.14        2.11      1.11 o
   6   9   8        3.75        4.92      1.36 o
   7   9   8        1.13       -0.50      0.93 o
  -7  10   8        0.02        0.19      0.87 o
  -6  10   8        1.14        0.27      0.72 o
  -5  10   8       28.50       34.42      3.03 o
  -4  10   8        5.56        6.22      1.20 o
  -3  10   8      194.62      183.23      4.42 o
  -2  10   8       10.57        5.33      1.02 o
  -1  10   8      241.83      212.23      4.75 o
   0  10   8       13.11       17.53      1.38 o
   1  10   8       75.58       62.04      2.59 o
   2  10   8       35.64       39.77      2.72 o
   3  10   8        6.75        7.06      1.06 o
   4  10   8        0.27        1.97      1.04 o
   5  10   8        0.17        2.57      1.06 o
   6  10   8        4.37        6.02      0.94 o
  -6  11   8        3.02        4.20      0.87 o
  -5  11   8        0.35        0.83      0.74 o
  -4  11   8        0.01       -0.91      0.91 o
  -3  11   8       16.90       13.52      1.22 o
  -2  11   8        6.78        4.11      0.90 o
  -1  11   8        6.21        4.38      1.13 o
   0  11   8       24.21       18.73      1.34 o
   1  11   8       59.21       53.23      3.33 o
   2  11   8        6.34        5.60      1.23 o
   3  11   8        4.87        4.68      1.10 o
   4  11   8        7.07        8.24      1.06 o
   5  11   8        4.44        6.42      0.98 o
  -5  12   8        5.12        2.90      1.11 o
  -4  12   8        2.59        3.59      0.77 o
  -3  12   8        1.19        0.28      1.22 o
  -2  12   8        1.22        1.93      0.85 o
  -1  12   8        0.30        0.07      0.87 o
   0  12   8        0.01       -0.18      0.94 o
   1  12   8       20.09       16.85      1.26 o
   2  12   8        1.59        2.53      0.90 o
   3  12   8        2.97        4.62      0.91 o
   4  12   8        3.98       10.24      1.13 o
  -3  13   8        5.83        4.70      1.40 o
  -2  13   8        0.51       -1.34      1.43 o
  -1  13   8        2.15        2.57      0.81 o
   0  13   8       21.09       22.08      1.41 o
   1  13   8        0.00       -0.67      0.67 o
   2  13   8        6.46        8.20      0.88 o
   3  13   8        0.88       -0.97      0.97 o
   0  14   8        2.49        3.65      1.12 o
  -9   1   9        0.27        0.89      0.87 o
  -8   1   9        4.31        4.78      1.25 o
  -7   1   9        8.77        1.18      1.22 o
  -6   1   9       31.90       24.42      2.14 o
  -5   1   9        0.03       -0.21      1.62 o
  -4   1   9      443.87      415.08     12.62 o
  -3   1   9       87.18       78.00      5.07 o
  -2   1   9      643.56      546.38     13.53 o
  -1   1   9      376.98      321.38      9.56 o
   0   1   9     1266.15     1341.15     22.55 o
   1   1   9      293.51      345.87      6.03 o
   2   1   9      463.98      493.16     16.15 o
   3   1   9      161.36      162.46      6.82 o
   4   1   9       68.87       52.25      3.95 o
   5   1   9      194.73      161.30      3.71 o
   6   1   9       32.30       23.89      1.66 o
   7   1   9       10.83        3.12      0.78 o
   8   1   9       14.01        8.11      0.94 o
   9   1   9        0.08       -0.50      0.50 o
  -9   2   9        1.35        2.29      0.87 o
  -8   2   9        0.76        1.63      1.65 o
  -7   2   9        4.05        6.60      4.19 o
  -6   2   9       12.00        6.67      1.52 o
  -5   2   9      200.90      198.48      5.42 o
  -4   2   9      485.35      510.47     14.00 o
  -3   2   9      997.69     1131.34     14.42 o
  -2   2   9       96.50       97.53      3.47 o
  -1   2   9     3462.68     3893.91     30.23 o
   0   2   9      268.97      299.84      6.21 o
   1   2   9     2831.05     3476.80     32.27 o
   2   2   9      112.30      144.72      5.64 o
   3   2   9       37.05       40.24      2.76 o
   4   2   9        9.38       12.99      2.20 o
   5   2   9       65.44       49.41      1.98 o
   6   2   9        9.50        9.86      1.07 o
   7   2   9       38.08       25.38      2.13 o
   8   2   9        0.49       -0.06      0.60 o
   9   2   9        2.58        6.32      0.67 o
  -9   3   9        0.06       -0.39      0.89 o
  -8   3   9       35.71       46.70      3.29 o
  -7   3   9       26.39       24.14      1.93 o
  -6   3   9       15.25       13.03      1.33 o
  -5   3   9      283.64      303.37      4.90 o
  -4   3   9       40.16       51.87      4.83 o
  -3   3   9      139.39      141.84      5.65 o
  -2   3   9      129.09      131.82      3.89 o
  -1   3   9      723.62      786.55     10.12 o
   0   3   9        3.24        4.93      0.83 o
   1   3   9      297.90      309.42      6.53 o
   2   3   9      125.05      105.63      3.94 o
   3   3   9       48.60       45.63      3.47 o
   4   3   9       93.02       79.67      4.94 o
   5   3   9        5.56        4.63      1.10 o
   6   3   9        1.53       -0.53      1.28 o
   7   3   9        1.80        2.03      0.90 o
   8   3   9        0.02       -0.23      0.70 o
   9   3   9        0.88        0.91      0.84 o
  -9   4   9        2.00        1.38      1.11 o
  -8   4   9       11.67       19.04      1.46 o
  -7   4   9        0.38       -0.03      1.40 o
  -6   4   9       50.37       36.05      1.97 o
  -5   4   9      257.27      250.23      3.90 o
  -4   4   9       18.54       13.39      2.15 o
  -3   4   9       49.70       47.44      3.46 o
  -2   4   9        1.49        1.58      0.77 o
  -1   4   9      603.83      580.56      8.86 o
   0   4   9       42.09       30.28      1.73 o
   1   4   9      311.60      352.37      9.95 o
   2   4   9      238.77      216.63      9.32 o
   3   4   9      189.27      184.68      9.20 o
   4   4   9       40.51       51.21      2.26 o
   5   4   9       37.39       35.76      1.92 o
   6   4   9        8.41        9.01      1.18 o
   7   4   9       13.53       14.43      1.43 o
   8   4   9        0.95       -0.59      0.60 o
  -9   5   9       10.75        9.11      1.42 o
  -8   5   9       14.77       20.14      1.40 o
  -7   5   9       18.88       21.61      1.59 o
  -6   5   9       68.03       70.18      2.72 o
  -5   5   9       13.96       14.76      1.19 o
  -4   5   9       77.11       79.98      2.46 o
  -3   5   9      151.86      134.37      7.62 o
  -2   5   9        0.27        1.00      0.91 o
  -1   5   9      152.97      174.09      4.75 o
   0   5   9      128.49      134.47      4.26 o
   1   5   9       39.25       40.03      3.16 o
   2   5   9        1.45        0.88      1.74 o
   3   5   9        5.20        6.32      2.30 o
   4   5   9       52.77       41.52      1.86 o
   5   5   9       13.63       14.94      1.33 o
   6   5   9       11.05       11.83      1.26 o
   7   5   9        3.03        2.83      1.04 o
   8   5   9        0.27       -0.12      0.62 o
  -8   6   9        1.80        7.03      1.15 o
  -7   6   9       27.83       40.22      1.89 o
  -6   6   9        0.00        1.52      0.86 o
  -5   6   9       18.24       23.07      1.50 o
  -4   6   9        7.33        8.56      1.41 o
  -3   6   9       48.98       46.30      1.74 o
  -2   6   9       29.04       34.37      2.63 o
  -1   6   9        0.19        2.84      1.84 o
   0   6   9        5.65        6.35      1.19 o
   1   6   9      146.42      166.78      6.63 o
   2   6   9       69.30       74.07      5.81 o
   3   6   9      386.87      445.18      7.39 o
   4   6   9      197.11      198.66      5.22 o
   5   6   9       56.25       51.65      3.44 o
   6   6   9       53.21       54.44      2.55 o
   7   6   9        1.60        1.78      0.68 o
   8   6   9        2.45        0.19      0.71 o
  -8   7   9        2.63       -0.55      0.68 o
  -7   7   9        0.63        1.74      0.87 o
  -6   7   9       37.84       33.84      1.85 o
  -5   7   9        4.67        4.34      0.91 o
  -4   7   9       87.03       85.91      2.96 o
  -3   7   9       93.19       78.73      2.23 o
  -2   7   9       40.43       45.57      1.69 o
  -1   7   9      131.57      106.71      2.69 o
   0   7   9      126.55      133.95      4.20 o
   1   7   9      343.94      337.68      5.88 o
   2   7   9      475.73      489.00      6.87 o
   3   7   9       41.35       45.08      3.24 o
   4   7   9      162.90      182.46      5.05 o
   5   7   9      105.10      119.28      4.99 o
   6   7   9       12.17       15.28      1.84 o
   7   7   9       17.51       12.88      1.64 o
   8   7   9        0.22        1.49      0.79 o
  -8   8   9        0.00       -0.92      0.92 o
  -7   8   9       42.92       59.75      5.70 o
  -6   8   9       26.90       37.28      2.81 o
  -5   8   9       26.78       27.75      1.70 o
  -4   8   9       10.07       12.45      1.21 o
  -3   8   9        0.69       -0.06      0.69 o
  -2   8   9       95.67       92.38      2.89 o
  -1   8   9      160.42      135.29      3.18 o
   0   8   9       41.98       42.47      1.82 o
   1   8   9       30.17       30.34      1.74 o
   2   8   9        1.29        1.63      0.93 o
   3   8   9        2.17        1.80      0.98 o
   4   8   9        0.76        0.60      1.98 o
   5   8   9       18.65       18.90      2.32 o
   6   8   9       32.47       37.72      2.53 o
   7   8   9        4.19        2.16      0.74 o
  -7   9   9        0.81        2.78      0.82 o
  -6   9   9       12.26       10.83      3.11 o
  -5   9   9        0.19        0.60      0.85 o
  -4   9   9       15.76       13.29      1.19 o
  -3   9   9        8.51        6.96      0.91 o
  -2   9   9       24.39       19.98      1.29 o
  -1   9   9        2.59        1.58      0.78 o
   0   9   9       12.33        8.19      1.07 o
   1   9   9       46.57       53.23      2.45 o
   2   9   9        0.01        0.94      1.29 o
   3   9   9        4.43        6.37      1.03 o
   4   9   9       56.54       61.35      2.74 o
   5   9   9        0.04       -1.08      1.08 o
   6   9   9        4.25        3.75      1.06 o
   7   9   9        3.54        3.14      1.05 o
  -6  10   9        0.36        1.10      0.73 o
  -5  10   9       23.36       19.99      1.57 o
  -4  10   9        7.28        5.56      0.99 o
  -3  10   9        5.55        2.83      0.99 o
  -2  10   9        7.84        9.87      1.08 o
  -1  10   9       11.28        9.55      1.08 o
   0  10   9        0.72        1.04      0.94 o
   1  10   9       37.06       34.89      1.95 o
   2  10   9       45.98       43.95      2.53 o
   3  10   9        3.09        4.30      1.44 o
   4  10   9        3.26        4.45      1.04 o
   5  10   9        9.77       15.53      1.62 o
   6  10   9        5.35        5.60      0.98 o
  -6  11   9        4.40        0.62      0.83 o
  -5  11   9       14.47       22.72      1.37 o
  -4  11   9        0.19        0.85      1.06 o
  -3  11   9        0.06        0.18      0.80 o
  -2  11   9       12.34       15.02      1.32 o
  -1  11   9       12.34       10.23      1.37 o
   0  11   9       54.81       59.56      2.17 o
   1  11   9        3.38        1.59      0.93 o
   2  11   9        9.09        8.78      1.25 o
   3  11   9        0.29        1.20      0.80 o
   4  11   9        1.74        2.31      0.75 o
   5  11   9        1.74        2.61      0.73 o
  -4  12   9        0.00       -0.14      0.71 o
  -3  12   9        0.11       -0.72      0.72 o
  -2  12   9        0.04        0.99      1.58 o
  -1  12   9       18.39       13.09      1.40 o
   0  12   9       36.54       31.11      1.86 o
   1  12   9        0.04        0.09      0.79 o
   2  12   9       10.84       10.40      1.15 o
   3  12   9        3.08        4.60      0.94 o
   4  12   9        0.04       -0.70      0.70 o
  -3  13   9        0.20       -0.57      0.98 o
  -2  13   9        0.08        1.17      0.81 o
  -1  13   9        1.32        0.69      0.84 o
   0  13   9        0.00        0.82      0.72 o
   1  13   9        0.05        0.44      0.61 o
   2  13   9        2.28        5.48      0.70 o
  -9   0  10        0.12       -0.57      1.16 o
  -8   0  10       47.84       51.26      4.29 o
  -7   0  10        0.75        5.20      2.17 o
  -6   0  10       17.46       17.57      2.94 o
  -5   0  10      163.71      210.46      7.96 o
  -4   0  10        1.38        0.95      2.39 o
  -3   0  10      343.92      296.61     14.76 o
  -2   0  10        0.05        1.18      1.62 o
  -1   0  10       21.09       49.04      5.61 o
   0   0  10        9.41       32.30      2.81 o
   1   0  10      335.84      434.59     23.96 o
   2   0  10       23.56       37.09      3.63 o
   3   0  10       43.19       43.69      5.81 o
   4   0  10      440.93      414.06     19.66 o
   5   0  10      346.62      366.73     24.05 o
   6   0  10       32.18       28.62      2.57 o
   7   0  10       74.10       68.20      3.84 o
   8   0  10        0.00        0.81      0.82 o
   9   0  10        0.00       -0.82      0.82 o
  -9   1  10        0.08       -0.62      0.79 o
  -8   1  10       15.34       19.23      1.98 o
  -7   1  10       44.91       41.57      2.95 o
  -6   1  10       80.57       74.78      3.89 o
  -5   1  10       17.08       15.01      1.63 o
  -4   1  10      705.76      762.79     18.15 o
  -3   1  10       13.82       15.49      2.55 o
  -2   1  10      232.64      257.12     12.37 o
  -1   1  10      215.19      268.03      9.16 o
   0   1  10      241.29      251.24      5.41 o
   1   1  10       70.30      114.07      3.96 o
   2   1  10      396.67      420.70     10.07 o
   3   1  10       18.35       20.47      3.03 o
   4   1  10       61.50       43.19      4.64 o
   5   1  10        0.44        0.18      0.78 o
   6   1  10       14.75       11.29      1.48 o
   7   1  10        3.26        3.40      0.92 o
   8   1  10        2.40        3.45      0.70 o
   9   1  10        4.37        3.85      0.66 o
  -9   2  10       19.83       15.21      1.39 o
  -8   2  10        5.28        7.55      1.47 o
  -7   2  10        1.26        0.80      2.08 o
  -6   2  10      120.91      123.43      5.07 o
  -5   2  10      142.82      148.64      4.42 o
  -4   2  10        4.89        6.16      2.86 o
  -3   2  10      443.57      476.48     16.70 o
  -2   2  10        8.11       12.35      1.44 o
  -1   2  10        3.86        6.41      1.18 o
   0   2  10      235.27      264.08      6.14 o
   1   2  10      141.10      215.22      6.83 o
   2   2  10        9.75        6.29      1.54 o
   3   2  10      168.38      184.70      7.15 o
   4   2  10       43.43       95.44      6.22 o
   5   2  10       25.42       20.74      1.43 o
   6   2  10        1.66        2.66      0.90 o
   7   2  10        7.36        7.28      1.43 o
   8   2  10        0.08       -0.30      0.63 o
   9   2  10        0.91        0.48      0.71 o
  -9   3  10        5.23        8.36      1.57 o
  -8   3  10       38.29       34.59      2.40 o
  -7   3  10       45.12       47.00      3.06 o
  -6   3  10       53.81       49.57      2.24 o
  -5   3  10       14.06       13.62      1.13 o
  -4   3  10       19.96       17.88      3.16 o
  -3   3  10      122.76      146.79      4.37 o
  -2   3  10        1.26        2.96      0.90 o
  -1   3  10      358.17      415.70      7.30 o
   0   3  10       62.59       56.44      2.93 o
   1   3  10      289.31      316.14      7.86 o
   2   3  10        1.39        4.81      1.45 o
   3   3  10       15.84       15.78      4.51 o
   4   3  10        0.40       -0.50      0.83 o
   5   3  10       80.06       72.37      3.64 o
   6   3  10        7.95        6.19      1.06 o
   7   3  10        0.41        0.53      0.87 o
   8   3  10        8.59        5.80      0.84 o
  -9   4  10        0.10        0.05      1.00 o
  -8   4  10       25.82       30.24      1.69 o
  -7   4  10       13.35       18.64      2.48 o
  -6   4  10        4.47        7.51      1.48 o
  -5   4  10      616.13      639.39     10.53 o
  -4   4  10       22.59       28.15      1.80 o
  -3   4  10     1474.90     1406.94     21.39 o
  -2   4  10       44.16       49.19      2.64 o
  -1   4  10       23.92       26.49      1.94 o
   0   4  10      186.08      192.56      6.17 o
   1   4  10      174.86      199.87     12.31 o
   2   4  10       48.04       51.94      4.77 o
   3   4  10      245.62      261.40     11.36 o
   4   4  10       48.27       45.93      1.95 o
   5   4  10       48.77       44.96      2.10 o
   6   4  10        2.40        2.52      0.87 o
   7   4  10        3.46        0.96      0.85 o
   8   4  10        3.18        3.38      1.17 o
  -8   5  10       12.03       13.63      1.17 o
  -7   5  10        4.44        6.99      1.01 o
  -6   5  10       64.32       80.54      2.85 o
  -5   5  10       28.32       19.86      1.33 o
  -4   5  10       11.10       11.05      0.89 o
  -3   5  10        2.12        2.25      1.15 o
  -2   5  10      107.11      107.07      4.69 o
  -1   5  10      340.91      357.16      8.53 o
   0   5  10      130.38      135.40      4.45 o
   1   5  10      314.21      321.42     10.76 o
   2   5  10        0.25        2.87      1.86 o
   3   5  10       29.15       29.26      1.46 o
   4   5  10        3.67        2.64      0.94 o
   5   5  10        2.99        5.04      1.09 o
   6   5  10        5.44        6.47      0.99 o
   7   5  10        0.17        0.63      0.67 o
   8   5  10        3.64        6.05      1.46 o
  -8   6  10       31.39       41.62      2.06 o
  -7   6  10        0.12        1.01      0.71 o
  -6   6  10        8.68        7.28      1.08 o
  -5   6  10        4.92        8.34      0.94 o
  -4   6  10       94.91       86.32      2.40 o
  -3   6  10      135.89      148.43      2.87 o
  -2   6  10       41.97       31.22      1.78 o
  -1   6  10        8.74        8.61      1.46 o
   0   6  10       35.19       35.46      2.48 o
   1   6  10      188.95      193.42      7.30 o
   2   6  10      255.30      254.08      5.06 o
   3   6  10     1435.50     1603.81     27.34 o
   4   6  10       44.68       37.99      2.42 o
   5   6  10      112.50      130.62      5.16 o
   6   6  10        2.50        3.66      1.27 o
   7   6  10       10.54        6.22      0.95 o
   8   6  10        5.09        9.53      1.35 o
  -8   7  10        3.11        1.05      0.88 o
  -7   7  10       28.27       30.48      1.80 o
  -6   7  10      100.01      101.78      5.93 o
  -5   7  10       11.17       13.06      1.18 o
  -4   7  10      368.17      365.73      5.74 o
  -3   7  10      136.34      122.35      4.46 o
  -2   7  10       35.94       38.62      1.60 o
  -1   7  10      449.00      434.84      7.44 o
   0   7  10      125.87      115.79      3.14 o
   1   7  10      425.53      469.65      7.95 o
   2   7  10      304.24      321.65      5.48 o
   3   7  10       84.09       92.98      3.59 o
   4   7  10       26.98       23.21      2.04 o
   5   7  10       12.06       14.56      1.90 o
   6   7  10        0.47        0.67      1.04 o
   7   7  10        3.50        4.18      0.88 o
  -7   8  10       26.12       22.58      1.99 o
  -6   8  10        0.49        1.59      0.83 o
  -5   8  10        0.05        1.19      0.80 o
  -4   8  10        3.92        4.99      0.87 o
  -3   8  10        1.37        1.42      0.77 o
  -2   8  10       14.71       18.58      1.26 o
  -1   8  10       24.92       23.82      1.80 o
   0   8  10      154.42      135.80      3.21 o
   1   8  10       34.44       30.87      2.20 o
   2   8  10      368.65      384.14      6.48 o
   3   8  10       32.43       37.43      2.03 o
   4   8  10        1.58        2.64      1.32 o
   5   8  10        5.74        5.37      1.41 o
   6   8  10        0.00        0.05      0.80 o
   7   8  10        0.98        2.09      0.81 o
  -7   9  10        2.23        2.10      0.74 o
  -6   9  10        0.06        0.37      0.88 o
  -5   9  10       46.57       49.98      2.87 o
  -4   9  10        8.39        4.64      0.94 o
  -3   9  10       92.19       86.18      2.72 o
  -2   9  10       48.58       37.68      1.69 o
  -1   9  10        0.00        0.77      0.74 o
   0   9  10       73.37       55.46      2.44 o
   1   9  10        6.09        6.51      1.14 o
   2   9  10       50.32       46.59      2.52 o
   3   9  10        8.93        7.69      1.10 o
   4   9  10        2.49        1.90      1.21 o
   5   9  10       18.51       26.16      2.17 o
   6   9  10        4.91        7.01      1.18 o
  -6  10  10        5.10        7.60      1.92 o
  -5  10  10        2.28        6.55      1.29 o
  -4  10  10       16.16       15.69      1.46 o
  -3  10  10        1.57        5.78      1.01 o
  -2  10  10        0.27       -0.01      0.81 o
  -1  10  10       35.98       28.25      2.08 o
   0  10  10       23.37       15.80      1.43 o
   1  10  10       32.57       36.13      2.30 o
   2  10  10        6.15        6.89      1.07 o
   3  10  10        9.10       12.59      1.34 o
   4  10  10        2.24        2.94      0.87 o
   5  10  10        8.73       14.17      1.42 o
   6  10  10        0.28       -0.64      0.64 o
  -5  11  10        5.80        7.53      1.09 o
  -4  11  10        1.28        2.21      0.80 o
  -3  11  10        0.62        1.34      0.68 o
  -2  11  10        7.32        8.80      1.31 o
  -1  11  10       31.16       27.57      1.94 o
   0  11  10        8.72        4.87      0.99 o
   1  11  10        0.06        0.06      0.83 o
   2  11  10        4.51        4.62      1.00 o
   3  11  10        1.97        1.11      0.93 o
   4  11  10        6.87        9.40      1.15 o
   5  11  10        0.47        1.01      0.61 o
  -4  12  10        0.94        0.27      0.82 o
  -3  12  10        2.88        1.14      0.98 o
  -2  12  10        8.36        9.31      1.09 o
  -1  12  10        1.39        0.23      0.98 o
   0  12  10        5.24        3.85      0.92 o
   1  12  10        9.34        7.25      1.05 o
   2  12  10        1.18        2.10      0.85 o
   3  12  10        7.98        7.11      0.98 o
  -2  13  10        8.38        6.24      1.34 o
  -1  13  10        2.51        3.29      1.63 o
   0  13  10        0.07        0.99      0.91 o
   1  13  10        3.00        5.33      0.73 o
   2  13  10        4.72        4.83      1.18 o
  -9   1  11        3.80       10.03      1.29 o
  -8   1  11       55.88       53.79      2.98 o
  -7   1  11        0.03        4.62      1.39 o
  -6   1  11        2.48        2.47      1.37 o
  -5   1  11       12.75        5.69      1.02 o
  -4   1  11       25.02       22.40      3.19 o
  -3   1  11        3.08        6.64      2.01 o
  -2   1  11        2.36        5.81      1.83 o
  -1   1  11       52.74       46.58      4.10 o
   0   1  11       14.55        9.38      1.34 o
   1   1  11      248.00      320.48     10.71 o
   2   1  11      273.23      291.55      8.56 o
   3   1  11       12.34        4.84      1.51 o
   4   1  11       63.55       59.07      2.26 o
   5   1  11        5.24        4.59      1.39 o
   6   1  11       26.27       17.81      1.71 o
   7   1  11        0.42       -0.82      0.82 o
   8   1  11        1.11       -0.48      0.63 o
  -9   2  11       27.29       39.62      1.93 o
  -8   2  11       18.50       23.75      2.07 o
  -7   2  11        9.38       13.34      2.28 o
  -6   2  11       37.32       39.59      2.98 o
  -5   2  11      136.83      128.18      3.84 o
  -4   2  11      196.57      194.02      8.98 o
  -3   2  11      418.26      385.08     12.32 o
  -2   2  11      122.01      108.48      4.05 o
  -1   2  11      110.22       96.81      4.66 o
   0   2  11        7.07        8.50      1.58 o
   1   2  11      241.40      206.09      7.00 o
   2   2  11       41.32       32.21      3.01 o
   3   2  11      111.79       97.20      5.35 o
   4   2  11        8.79        4.81      0.77 o
   5   2  11      205.58      205.73      6.83 o
   6   2  11        3.28        1.31      0.86 o
   7   2  11       15.37       12.00      1.53 o
   8   2  11        0.79        1.39      0.67 o
  -9   3  11       27.76       34.59      1.68 o
  -8   3  11       20.69       24.65      2.03 o
  -7   3  11       19.97       18.42      2.07 o
  -6   3  11      111.85      102.97      3.69 o
  -5   3  11      142.68      136.44      3.94 o
  -4   3  11      222.83      243.14      6.19 o
  -3   3  11       60.57       89.63      3.54 o
  -2   3  11      258.43      295.64      6.56 o
  -1   3  11        6.30        9.82      1.29 o
   0   3  11      847.85      953.33     17.96 o
   1   3  11       18.70       23.93      2.52 o
   2   3  11        7.15       11.04      2.77 o
   3   3  11        1.85        4.02      1.78 o
   4   3  11        4.20        4.73      1.25 o
   5   3  11        0.33       -0.25      0.85 o
   6   3  11       31.68       31.65      1.78 o
   7   3  11        0.01       -0.81      0.81 o
   8   3  11        0.62        1.07      0.58 o
  -9   4  11       21.10       21.60      1.79 o
  -8   4  11       18.99       25.13      3.44 o
  -7   4  11      108.27      117.30      3.12 o
  -6   4  11      102.89      116.56      3.00 o
  -5   4  11      128.94      143.13      3.79 o
  -4   4  11      660.73      700.55     10.70 o
  -3   4  11        1.25        4.00      1.22 o
  -2   4  11      366.71      378.96      7.68 o
  -1   4  11        0.19        0.05      0.88 o
   0   4  11        1.79        1.78      1.26 o
   1   4  11       45.73       40.66      4.24 o
   2   4  11       34.72       47.51      4.85 o
   3   4  11       14.25       12.98      1.43 o
   4   4  11       63.80       78.93      2.59 o
   5   4  11        0.07       -0.11      0.80 o
   6   4  11        0.03        0.81      0.82 o
   7   4  11        6.37        5.54      1.70 o
   8   4  11       12.04       16.18      0.99 o
  -8   5  11       52.12       66.30      3.02 o
  -7   5  11       49.60       54.51      2.08 o
  -6   5  11      109.56      111.95      3.32 o
  -5   5  11        4.95        5.29      0.85 o
  -4   5  11       11.64       10.92      0.93 o
  -3   5  11        2.49        2.94      0.65 o
  -2   5  11      373.13      375.04     10.68 o
  -1   5  11       70.21       78.29      3.49 o
   0   5  11       30.91       28.00      2.86 o
   1   5  11       19.06        6.60      3.82 o
   2   5  11      118.71      142.41      4.36 o
   3   5  11       22.34       23.21      1.36 o
   4   5  11       13.33       11.88      1.35 o
   5   5  11       12.65        8.10      1.49 o
   6   5  11        0.59        1.47      0.74 o
   7   5  11        3.21        4.84      0.75 o
   8   5  11        0.04        0.64      0.91 o
  -8   6  11        0.01        0.35      0.80 o
  -7   6  11        3.66        3.87      0.78 o
  -6   6  11        8.92        5.66      1.04 o
  -5   6  11        1.65        1.45      1.03 o
  -4   6  11        0.00        0.14      0.71 o
  -3   6  11      153.84      151.33      2.99 o
  -2   6  11      265.20      244.90      4.09 o
  -1   6  11      157.75      156.80      3.42 o
   0   6  11      682.83      743.35     23.42 o
   1   6  11       17.48       20.12      1.78 o
   2   6  11       56.81       57.72      2.17 o
   3   6  11       14.44       16.70      1.33 o
   4   6  11        5.87        4.23      1.25 o
   5   6  11        0.08       -0.01      0.99 o
   6   6  11        5.30        4.26      1.32 o
   7   6  11        0.23        0.55      1.49 o
  -7   7  11        6.59        9.23      1.65 o
  -6   7  11        5.42       13.13      1.42 o
  -5   7  11      131.36      144.46      4.20 o
  -4   7  11       56.90       63.33      2.36 o
  -3   7  11      222.53      235.88      4.48 o
  -2   7  11        0.03        1.30      0.68 o
  -1   7  11      315.75      310.64      5.64 o
   0   7  11        1.26        2.21      1.07 o
   1   7  11      790.14      840.35      9.47 o
   2   7  11      144.24      158.70      4.01 o
   3   7  11      169.70      192.09      5.22 o
   4   7  11      125.29      129.76      4.72 o
   5   7  11       31.60       34.36      2.69 o
   6   7  11        0.00        1.04      0.83 o
   7   7  11        7.06        5.29      1.04 o
  -7   8  11        4.17        4.50      0.94 o
  -6   8  11        0.19        1.47      0.80 o
  -5   8  11       44.84       50.30      2.80 o
  -4   8  11        0.12        0.08      0.82 o
  -3   8  11      126.87      114.49      3.11 o
  -2   8  11        2.00        5.04      0.93 o
  -1   8  11       21.49       15.85      1.28 o
   0   8  11       80.14       80.16      2.88 o
   1   8  11        3.36        2.73      1.05 o
   2   8  11       14.06       19.52      1.61 o
   3   8  11       34.15       36.86      2.32 o
   4   8  11       34.39       37.67      2.73 o
   5   8  11       19.36       21.99      2.12 o
   6   8  11        0.02        0.70      0.74 o
   7   8  11        0.28        1.59      0.67 o
  -7   9  11        1.84        0.27      0.83 o
  -6   9  11        6.75        6.03      1.16 o
  -5   9  11        0.00        0.02      0.71 o
  -4   9  11       34.39       32.67      1.84 o
  -3   9  11       11.38        6.47      1.06 o
  -2   9  11        6.83        4.21      0.82 o
  -1   9  11        6.76        2.89      0.81 o
   0   9  11      136.10      131.10      5.08 o
   1   9  11        0.37       -0.22      1.02 o
   2   9  11        0.05        0.96      0.89 o
   3   9  11        0.37        0.39      0.94 o
   4   9  11        2.97        3.97      1.26 o
   5   9  11       13.31       18.65      1.75 o
   6   9  11       14.34       17.57      1.42 o
  -6  10  11       18.14       19.76      2.52 o
  -5  10  11        5.47        8.13      1.04 o
  -4  10  11       27.87       26.72      1.53 o
  -3  10  11       31.01       31.53      2.04 o
  -2  10  11        6.35        4.93      1.02 o
  -1  10  11       49.79       44.11      2.12 o
   0  10  11       22.20       20.86      1.57 o
   1  10  11        1.24        0.95      0.92 o
   2  10  11       20.77       25.98      1.90 o
   3  10  11        5.00        5.83      1.02 o
   4  10  11        6.39       10.71      1.45 o
   5  10  11       18.58       33.43      2.10 o
  -5  11  11       18.97       19.19      2.06 o
  -4  11  11        1.38        2.15      0.75 o
  -3  11  11       54.87       60.49      3.75 o
  -2  11  11        5.06        4.02      1.26 o
  -1  11  11       51.86       46.77      2.28 o
   0  11  11        1.74        1.88      0.83 o
   1  11  11        0.10        0.83      0.89 o
   2  11  11        3.66        2.72      0.98 o
   3  11  11        9.68       11.70      1.38 o
   4  11  11        1.19        2.59      1.10 o
  -3  12  11        0.40        0.64      0.80 o
  -2  12  11       16.46       10.00      1.36 o
  -1  12  11        4.65        2.22      0.95 o
   0  12  11       24.40       22.30      1.48 o
   1  12  11        0.08        0.80      0.72 o
   2  12  11        2.38        2.98      0.71 o
   3  12  11        9.23       12.35      1.52 o
  -1  13  11        0.56       -0.66      0.66 o
   0  13  11       19.66       29.59     12.15 o
   1  13  11        2.45        7.84      1.21 o
  -9   0  12       24.94       47.16      2.91 o
  -8   0  12        0.16        0.23      1.30 o
  -7   0  12       11.48       24.99      3.33 o
  -6   0  12      140.85      128.88      7.13 o
  -5   0  12      192.67      202.80      7.40 o
  -4   0  12      299.44      319.41     17.10 o
  -3   0  12      385.55      335.20     16.93 o
  -2   0  12      317.91      315.99     15.95 o
  -1   0  12      253.90      206.15     12.61 o
   0   0  12     1378.22     1375.36     35.76 o
   1   0  12      201.04      306.83     21.57 o
   2   0  12       29.20       21.61      3.17 o
   3   0  12      296.03      363.22     16.62 o
   4   0  12       76.00       85.20      5.45 o
   5   0  12       97.91       91.06      5.95 o
   6   0  12      100.69       85.27      5.85 o
   7   0  12        0.79        0.21      1.21 o
   8   0  12        4.10        2.89      1.20 o
  -9   1  12        1.75       -0.02      0.65 o
  -8   1  12        8.05       15.36      2.01 o
  -7   1  12        7.81        5.15      1.36 o
  -6   1  12       30.56       23.31      2.73 o
  -5   1  12       56.79       59.98      2.44 o
  -4   1  12        7.09       10.50      1.71 o
  -3   1  12      130.80      121.42      7.13 o
  -2   1  12       23.55       25.42      3.30 o
  -1   1  12       21.27       25.04      3.29 o
   0   1  12       95.73       91.81      3.81 o
   1   1  12       61.52       52.16      3.63 o
   2   1  12       65.72       70.86      4.44 o
   3   1  12        0.04       -0.15      1.22 o
   4   1  12        0.43       -1.02      1.02 o
   5   1  12       29.37       29.95      2.09 o
   6   1  12       17.20       12.18      1.43 o
   7   1  12        0.98        2.76      0.98 o
   8   1  12        1.61        0.63      0.69 o
  -9   2  12       27.87       44.75     11.25 o
  -8   2  12        5.92        3.68      1.09 o
  -7   2  12       63.82       54.44      3.23 o
  -6   2  12        2.10        3.73      1.19 o
  -5   2  12       56.61       41.15      2.34 o
  -4   2  12      127.35      119.48      3.46 o
  -3   2  12      420.56      394.25     12.96 o
  -2   2  12       15.11       10.40      2.40 o
  -1   2  12       29.33       33.35      2.98 o
   0   2  12        2.38        1.87      1.04 o
   1   2  12        0.13        2.46      1.31 o
   2   2  12      391.59      394.92     10.72 o
   3   2  12        2.88        5.37      1.27 o
   4   2  12       34.41       29.68      1.65 o
   5   2  12        0.70        0.22      0.85 o
   6   2  12        8.97        7.30      0.95 o
   7   2  12        0.11        0.30      0.80 o
   8   2  12        3.10        4.06      0.81 o
  -9   3  12       15.96       17.57      1.70 o
  -8   3  12       10.48        7.78      1.29 o
  -7   3  12        0.15        0.58      0.89 o
  -6   3  12       19.63       21.03      2.18 o
  -5   3  12        3.18        3.11      1.79 o
  -4   3  12       54.72       53.12      2.80 o
  -3   3  12       86.11      116.68      5.28 o
  -2   3  12       49.84       50.17      2.72 o
  -1   3  12       84.28       84.36      4.65 o
   0   3  12        1.47        2.96      1.08 o
   1   3  12      141.57      220.88     13.16 o
   2   3  12        0.82        1.44      2.84 o
   3   3  12       10.38       11.54      1.27 o
   4   3  12        3.01        4.49      1.56 o
   5   3  12        0.19       -0.08      1.11 o
   6   3  12        0.74        0.69      0.77 o
   7   3  12        4.60        3.59      0.83 o
   8   3  12        1.29        0.91      0.53 o
  -8   4  12        4.56        4.48      1.00 o
  -7   4  12       40.13       37.62      2.06 o
  -6   4  12       13.06       17.45      1.27 o
  -5   4  12      342.62      376.93      5.55 o
  -4   4  12      201.29      186.98      3.54 o
  -3   4  12        7.50       11.31      1.00 o
  -2   4  12      180.23      215.56      5.89 o
  -1   4  12        2.81        2.10      0.95 o
   0   4  12      324.71      350.25      9.71 o
   1   4  12        9.28        9.09      2.21 o
   2   4  12      112.81      105.40      4.71 o
   3   4  12       18.78       15.42      1.11 o
   4   4  12      104.78      108.07      3.22 o
   5   4  12       34.21       32.67      1.83 o
   6   4  12       16.73       16.63      1.33 o
   7   4  12        0.30       -0.76      0.76 o
   8   4  12        0.06        1.09      0.73 o
  -8   5  12        2.48        5.80      0.96 o
  -7   5  12       35.62       43.15      1.94 o
  -6   5  12       26.23       33.42      1.78 o
  -5   5  12        3.39        1.55      0.82 o
  -4   5  12       43.76       36.18      1.64 o
  -3   5  12        8.45        6.04      0.75 o
  -2   5  12        4.27        2.30      0.60 o
  -1   5  12       80.85       89.82      3.82 o
   0   5  12      216.58      226.31      8.06 o
   1   5  12       11.69       18.40      2.33 o
   2   5  12      121.56      129.29      3.24 o
   3   5  12      239.85      258.15      6.39 o
   4   5  12      368.15      373.56     14.65 o
   5   5  12       48.61       47.34      2.51 o
   6   5  12       12.46       10.79      1.08 o
   7   5  12        2.05        2.62      0.63 o
  -7   6  12        4.94        4.39      0.77 o
  -6   6  12       18.93       26.02      1.84 o
  -5   6  12        0.02        0.85      0.75 o
  -4   6  12       13.82        9.27      0.97 o
  -3   6  12       29.36       29.38      1.53 o
  -2   6  12       93.67       94.02      2.22 o
  -1   6  12      510.84      491.65     11.27 o
   0   6  12      175.78      192.72      3.43 o
   1   6  12       23.33       21.03      1.38 o
   2   6  12      111.70      111.32      3.59 o
   3   6  12        2.13        1.56      0.94 o
   4   6  12       56.10       52.62      2.73 o
   5   6  12       25.93       30.04      2.60 o
   6   6  12       30.51       27.69      2.25 o
   7   6  12        2.23        1.92      0.88 o
  -7   7  12        0.72        0.26      0.72 o
  -6   7  12        8.56       13.17      1.40 o
  -5   7  12       83.11       85.93      3.24 o
  -4   7  12       78.79       75.56      2.52 o
  -3   7  12       63.61       54.84      2.19 o
  -2   7  12      255.81      202.67      5.63 o
  -1   7  12       27.72       23.59      1.51 o
   0   7  12      151.39      145.33      4.59 o
   1   7  12      804.74      810.34     11.49 o
   2   7  12       48.47       60.18      2.98 o
   3   7  12      648.16      720.34     10.65 o
   4   7  12      135.12      160.38      5.58 o
   5   7  12       49.52       47.48      3.04 o
   6   7  12        9.36        6.06      1.49 o
   7   7  12        1.45        1.36      0.98 o
  -7   8  12        1.74        3.80      1.14 o
  -6   8  12        7.62       13.61      1.72 o
  -5   8  12        0.07        0.97      0.80 o
  -4   8  12      155.61      151.16      3.88 o
  -3   8  12       22.53       22.21      1.50 o
  -2   8  12      305.95      245.19      4.87 o
  -1   8  12        9.04       13.82      1.24 o
   0   8  12      194.33      172.21      4.22 o
   1   8  12       28.73       25.49      2.08 o
   2   8  12      286.38      314.05      5.92 o
   3   8  12        6.72        8.25      1.38 o
   4   8  12      178.12      198.81      5.96 o
   5   8  12       11.66       19.30      1.96 o
   6   8  12       29.65       35.95      2.06 o
  -6   9  12        0.11        1.15      0.75 o
  -5   9  12       13.49       11.37      1.54 o
  -4   9  12       72.63       71.97      3.27 o
  -3   9  12       28.30       25.90      1.96 o
  -2   9  12       16.45       13.03      1.21 o
  -1   9  12        0.09        0.22      0.95 o
   0   9  12       12.81        7.13      1.12 o
   1   9  12        9.51        8.94      1.38 o
   2   9  12       14.95       13.36      1.29 o
   3   9  12        0.57        0.69      1.06 o
   4   9  12        4.99        4.51      1.28 o
   5   9  12        0.45        0.05      0.99 o
   6   9  12        0.20        1.66      0.82 o
  -6  10  12        0.89        0.34      0.83 o
  -5  10  12        0.02        2.30      0.69 o
  -4  10  12       10.03       15.88      1.84 o
  -3  10  12        0.01       -0.10      0.89 o
  -2  10  12        9.34        8.62      1.08 o
  -1  10  12       12.21        9.17      1.14 o
   0  10  12        2.93        1.04      0.79 o
   1  10  12       10.75        8.69      1.29 o
   2  10  12        6.46       10.28      1.13 o
   3  10  12        5.50        2.22      0.90 o
   4  10  12        0.04       -0.95      1.66 o
   5  10  12       16.34       24.85      1.47 o
  -4  11  12        7.33        7.78      1.22 o
  -3  11  12       18.03       18.65      1.19 o
  -2  11  12        0.51        1.93      1.58 o
  -1  11  12        8.47        5.20      1.08 o
   0  11  12       42.07       44.37      1.69 o
   1  11  12       23.83       22.29      1.55 o
   2  11  12       17.88       16.79      1.30 o
   3  11  12        1.23        3.53      0.87 o
   4  11  12        1.96        2.99      1.08 o
  -3  12  12        1.31        0.41      0.75 o
  -2  12  12        2.79        4.25      1.07 o
  -1  12  12        3.39        5.77      1.14 o
   0  12  12        0.01       -0.10      0.64 o
   1  12  12       26.72       36.43      1.64 o
   2  12  12        1.12        1.68      0.70 o
   3  12  12        0.46       -0.67      0.78 o
  -9   1  13        2.69        1.07      0.58 o
  -8   1  13       22.93       16.61      1.67 o
  -7   1  13       54.89       64.56      3.47 o
  -6   1  13       78.13       66.55      4.16 o
  -5   1  13        0.83        1.13      1.11 o
  -4   1  13       51.54       51.66      1.99 o
  -3   1  13      128.94      152.36      8.29 o
  -2   1  13      104.99      106.71      5.49 o
  -1   1  13      140.53      180.80      8.73 o
   0   1  13      580.77      673.57     17.64 o
   1   1  13        0.01       -0.56      1.17 o
   2   1  13       28.60       24.80      2.82 o
   3   1  13       25.62       16.43      1.22 o
   4   1  13       73.94       77.27      3.46 o
   5   1  13       38.56       31.30      2.36 o
   6   1  13        0.94        1.91      1.16 o
   7   1  13        2.51        2.36      0.94 o
   8   1  13        6.73        4.97      0.85 o
  -8   2  13        7.36        0.01      0.80 o
  -7   2  13       14.61       19.15      1.98 o
  -6   2  13       59.70       66.21      3.81 o
  -5   2  13       21.00       20.27      2.21 o
  -4   2  13       80.44       75.33      2.70 o
  -3   2  13       15.84       18.40      2.17 o
  -2   2  13       53.74       49.36      3.82 o
  -1   2  13        5.33        7.36      1.47 o
   0   2  13      239.56      274.64      8.86 o
   1   2  13       28.50       39.18      3.39 o
   2   2  13      341.20      372.23     10.76 o
   3   2  13       43.83       42.05      1.80 o
   4   2  13      180.88      162.12      5.61 o
   5   2  13        0.23        0.57      0.83 o
   6   2  13        1.50        0.58      0.67 o
   7   2  13       14.43       15.31      1.60 o
   8   2  13        1.63        1.82      0.75 o
  -8   3  13       11.98       11.02      1.33 o
  -7   3  13       71.34       72.31      2.82 o
  -6   3  13       27.79       32.98      2.14 o
  -5   3  13      207.38      181.07      5.52 o
  -4   3  13        4.40        7.10      1.39 o
  -3   3  13       53.12       59.35      2.78 o
  -2   3  13        8.52       11.15      2.07 o
  -1   3  13       43.04       35.58      3.23 o
   0   3  13       22.57       28.65      2.91 o
   1   3  13       77.00       81.27      4.89 o
   2   3  13       17.70       13.47      1.56 o
   3   3  13       37.37       32.71      2.32 o
   4   3  13        0.04        1.36      0.85 o
   5   3  13        1.14        0.23      0.83 o
   6   3  13        2.48        2.47      0.82 o
   7   3  13        5.76        4.61      0.73 o
   8   3  13        0.05        0.59      0.72 o
  -8   4  13        8.37        6.82      1.01 o
  -7   4  13        7.16        5.91      1.63 o
  -6   4  13       59.38       58.13      2.33 o
  -5   4  13       57.53       62.21      2.51 o
  -4   4  13      161.86      147.04      4.49 o
  -3   4  13        1.25       -0.26      0.91 o
  -2   4  13        0.65        0.04      0.75 o
  -1   4  13        2.33        4.85      1.99 o
   0   4  13       80.33       73.40      5.87 o
   1   4  13        1.95        4.02      1.26 o
   2   4  13      372.25      421.11      5.81 o
   3   4  13      114.38      111.78      3.27 o
   4   4  13      119.69      129.44      4.02 o
   5   4  13        0.01       -0.21      0.84 o
   6   4  13        7.17        4.93      0.88 o
   7   4  13        6.85        5.32      0.83 o
  -8   5  13        1.81        2.93      1.69 o
  -7   5  13        1.79        2.64      0.86 o
  -6   5  13       67.06       61.98      2.09 o
  -5   5  13       71.23       68.16      2.83 o
  -4   5  13        1.28        2.11      0.76 o
  -3   5  13       18.68       14.58      1.09 o
  -2   5  13       23.51       20.48      1.21 o
  -1   5  13       41.92       38.40      1.57 o
   0   5  13        6.04        6.88      0.83 o
   1   5  13       20.62       14.11      1.56 o
   2   5  13       76.92       86.12      2.40 o
   3   5  13       29.63       27.78      1.78 o
   4   5  13       19.60       25.30      1.95 o
   5   5  13        6.92        4.26      1.49 o
   6   5  13        2.04        1.61      0.89 o
   7   5  13        0.98        0.89      0.81 o
  -7   6  13        7.51        7.91      1.02 o
  -6   6  13       35.44       25.59      1.75 o
  -5   6  13        8.57        6.85      1.04 o
  -4   6  13        2.72        1.40      0.66 o
  -3   6  13       66.91       68.30      2.21 o
  -2   6  13       76.99       63.03      2.30 o
  -1   6  13      517.35      535.54      7.36 o
   0   6  13        7.40        4.90      0.80 o
   1   6  13      180.88      187.37      7.45 o
   2   6  13       14.57       13.34      1.22 o
   3   6  13       62.78       67.81      2.63 o
   4   6  13        2.88        4.08      0.97 o
   5   6  13       15.56       18.11      1.58 o
   6   6  13        0.24        0.39      1.27 o
   7   6  13        0.34       -0.05      1.29 o
  -7   7  13        9.04        8.17      1.06 o
  -6   7  13        1.87        7.13      1.07 o
  -5   7  13        1.99        1.11      0.87 o
  -4   7  13       60.18       62.09      2.26 o
  -3   7  13        6.20        7.02      0.97 o
  -2   7  13      151.73      122.07      3.56 o
  -1   7  13       34.69       38.79      2.04 o
   0   7  13      121.77       99.65      4.59 o
   1   7  13      119.89      119.05      3.48 o
   2   7  13        1.12        0.59      0.95 o
   3   7  13       22.00       18.81      1.51 o
   4   7  13       15.70       11.32      1.78 o
   5   7  13       74.02       68.55      4.27 o
   6   7  13        0.56        1.32      0.82 o
  -6   8  13        0.85        0.44      0.88 o
  -5   8  13       16.86       14.71      1.40 o
  -4   8  13       80.50       72.66      4.43 o
  -3   8  13        4.89        5.43      1.00 o
  -2   8  13        1.62        3.20      0.91 o
  -1   8  13      196.45      165.57      6.03 o
   0   8  13       26.49       18.95      1.57 o
   1   8  13       68.50       56.56      2.45 o
   2   8  13       31.51       36.67      1.78 o
   3   8  13       13.10       15.10      1.69 o
   4   8  13        0.01        3.08      1.24 o
   5   8  13        4.26        2.29      1.04 o
   6   8  13        1.65        1.72      0.76 o
  -6   9  13        2.39        1.97      1.10 o
  -5   9  13        0.49        2.26      0.93 o
  -4   9  13       49.31       43.10      2.23 o
  -3   9  13       15.19       12.13      1.27 o
  -2   9  13      164.10      139.61      4.23 o
  -1   9  13        4.19        2.72      1.00 o
   0   9  13      167.52      157.77      4.61 o
   1   9  13        8.58        7.88      1.33 o
   2   9  13       23.68       26.04      1.60 o
   3   9  13        1.19        2.90      1.48 o
   4   9  13       13.25       19.82      1.80 o
   5   9  13        2.92        4.42      1.11 o
  -5  10  13        0.03        0.90      1.17 o
  -4  10  13        0.83       -0.09      0.70 o
  -3  10  13       29.32       23.71      1.70 o
  -2  10  13        0.28        0.68      0.72 o
  -1  10  13        0.02       -0.41      0.86 o
   0  10  13       23.54       18.20      1.41 o
   1  10  13       21.53       18.22      1.61 o
   2  10  13       10.44       10.19      1.02 o
   3  10  13        0.97        1.30      0.93 o
   4  10  13        7.77       12.42      1.26 o
  -4  11  13       11.76        9.93      1.53 o
  -3  11  13       34.24       28.06      1.53 o
  -2  11  13       79.41       76.81      4.87 o
  -1  11  13       25.50       22.66      1.53 o
   0  11  13        5.32        3.00      0.77 o
   1  11  13        5.00        6.13      0.84 o
   2  11  13        4.57        7.54      0.86 o
   3  11  13        0.07       -0.34      1.03 o
  -2  12  13        1.56        5.04      1.39 o
  -1  12  13        9.48       10.57      1.19 o
   0  12  13        0.55        5.02      0.99 o
   1  12  13        0.08        0.34      1.37 o
   2  12  13        5.23        5.11      1.06 o
  -8   0  14       21.78       21.41      2.42 o
  -7   0  14       41.55       23.98      3.00 o
  -6   0  14        1.41        1.80      1.54 o
  -5   0  14      148.10      130.82     10.06 o
  -4   0  14      107.52       99.47      4.02 o
  -3   0  14        5.80        3.36      1.05 o
  -2   0  14       17.50       29.15      5.51 o
  -1   0  14       42.29       42.51      6.48 o
   0   0  14      118.30      133.12     11.24 o
   1   0  14      104.32      107.38     10.42 o
   2   0  14      276.69      291.75      9.03 o
   3   0  14        1.84       -0.20      1.11 o
   4   0  14      145.94      131.04     11.82 o
   5   0  14       68.11       68.91      5.13 o
   6   0  14        0.13       -0.47      1.43 o
   7   0  14        1.06        0.19      1.08 o
   8   0  14        0.30       -0.17      0.70 o
  -8   1  14        3.81        8.82      1.03 o
  -7   1  14       51.57       54.99      3.14 o
  -6   1  14        6.43        6.43      1.56 o
  -5   1  14       73.47       81.36      3.31 o
  -4   1  14        6.71        5.26      1.24 o
  -3   1  14       77.87       70.26      2.68 o
  -2   1  14       75.96       74.58      4.86 o
  -1   1  14       33.00       36.43      3.28 o
   0   1  14       19.54       33.62      4.35 o
   1   1  14      140.31      143.36      8.50 o
   2   1  14       78.98       85.23      3.48 o
   3   1  14        5.21        3.43      0.82 o
   4   1  14      133.92      117.79      5.52 o
   5   1  14        1.15        0.49      0.97 o
   6   1  14       16.07       12.14      1.68 o
   7   1  14        0.10        0.88      1.55 o
   8   1  14        0.13       -0.57      0.57 o
  -8   2  14        5.45        5.47      0.83 o
  -7   2  14        0.41        1.06      1.25 o
  -6   2  14       46.63       38.41      2.27 o
  -5   2  14      149.12      158.87      4.52 o
  -4   2  14       64.50       54.90      2.82 o
  -3   2  14       47.47       45.57      2.09 o
  -2   2  14      105.72      119.60      3.43 o
  -1   2  14       46.91       48.30      3.81 o
   0   2  14      119.97      137.23      8.11 o
   1   2  14      156.50      182.08      5.52 o
   2   2  14       25.25       27.45      1.92 o
   3   2  14      143.60      127.44      3.23 o
   4   2  14       95.07       86.30      4.11 o
   5   2  14        6.89        3.48      1.83 o
   6   2  14        6.24        7.59      1.17 o
   7   2  14        0.35        1.74      1.08 o
  -8   3  14        8.89       16.52      1.38 o
  -7   3  14       16.36       11.48      1.27 o
  -6   3  14       32.73       32.10      1.83 o
  -5   3  14        6.48        4.45      1.18 o
  -4   3  14      289.84      264.60      7.45 o
  -3   3  14       32.55       27.93      1.62 o
  -2   3  14      561.96      526.13      9.70 o
  -1   3  14      241.96      257.68      4.86 o
   0   3  14      387.94      405.43      7.00 o
   1   3  14      409.75      466.43     10.32 o
   2   3  14      169.75      190.80      5.35 o
   3   3  14       31.08       19.44      2.30 o
   4   3  14       89.45       92.68      3.44 o
   5   3  14       22.07       16.34      1.36 o
   6   3  14       50.42       49.58      2.65 o
   7   3  14        1.01       -0.10      0.58 o
  -8   4  14       51.79       78.80      2.45 o
  -7   4  14        5.16        4.15      0.90 o
  -6   4  14        8.49        8.20      1.07 o
  -5   4  14       14.52       13.67      1.59 o
  -4   4  14       31.90       30.79      2.25 o
  -3   4  14       78.25       59.37      2.92 o
  -2   4  14       96.31       99.42      2.72 o
  -1   4  14        0.07       -0.84      0.84 o
   0   4  14      281.53      263.95      4.32 o
   1   4  14        8.84        7.11      1.42 o
   2   4  14      181.29      175.94      5.15 o
   3   4  14      211.46      236.95      5.45 o
   4   4  14      104.31      116.95      5.28 o
   5   4  14       43.06       38.26      2.18 o
   6   4  14        2.28        3.19      0.74 o
   7   4  14        1.71        1.73      0.50 o
  -7   5  14       36.24       40.74      3.56 o
  -6   5  14       40.68       43.09      2.31 o
  -5   5  14        5.90        6.89      1.05 o
  -4   5  14       48.68       47.77      2.27 o
  -3   5  14       28.21       26.25      1.58 o
  -2   5  14       74.60       60.80      2.43 o
  -1   5  14      485.42      490.14     12.40 o
   0   5  14        2.91        2.98      0.77 o
   1   5  14       96.93       90.48      4.25 o
   2   5  14       52.04       58.89      2.31 o
   3   5  14        2.05        1.18      0.90 o
   4   5  14        4.38        6.21      1.05 o
   5   5  14        3.37        1.94      1.24 o
   6   5  14        6.78        6.81      1.03 o
   7   5  14        0.03        0.77      0.59 o
  -7   6  14       17.74       25.44      2.93 o
  -6   6  14        1.72        4.97      0.94 o
  -5   6  14        0.44        0.19      0.81 o
  -4   6  14       58.34       40.68      1.91 o
  -3   6  14       12.92       13.42      1.18 o
  -2   6  14       11.10        8.01      1.17 o
  -1   6  14       63.21       58.56      2.46 o
   0   6  14      253.35      243.59      4.38 o
   1   6  14        0.85        2.98      1.06 o
   2   6  14        6.05        4.86      0.91 o
   3   6  14        1.05        0.72      1.04 o
   4   6  14       43.47       42.24      2.08 o
   5   6  14       55.47       60.22      3.19 o
   6   6  14        0.00       -0.71      0.99 o
  -7   7  14        0.24       -0.42      1.13 o
  -6   7  14       11.22       14.04      1.57 o
  -5   7  14        6.86        5.19      1.35 o
  -4   7  14        2.81        2.93      0.99 o
  -3   7  14      107.05       86.77      3.45 o
  -2   7  14        0.32        0.18      0.85 o
  -1   7  14        0.65        0.57      1.01 o
   0   7  14      118.90      116.15      4.25 o
   1   7  14        0.71       -0.71      0.89 o
   2   7  14        0.18        1.22      0.79 o
   3   7  14       16.27       19.63      1.48 o
   4   7  14       19.15       19.37      1.82 o
   5   7  14       14.43       17.47      1.75 o
   6   7  14        1.49        1.43      0.76 o
  -6   8  14        0.54        1.65      0.89 o
  -5   8  14        0.00       -0.99      2.78 o
  -4   8  14       14.33       12.33      1.40 o
  -3   8  14       26.63       20.39      2.53 o
  -2   8  14       10.03        6.28      1.18 o
  -1   8  14        6.01       11.59      1.49 o
   0   8  14        2.37        1.80      0.91 o
   1   8  14       10.59       14.19      1.36 o
   2   8  14       15.96       19.38      1.51 o
   3   8  14        3.41        2.04      1.01 o
   4   8  14        0.16        0.17      1.69 o
   5   8  14        3.01        0.96      0.87 o
   6   8  14        7.30       13.53      1.62 o
  -6   9  14        5.83        4.73      1.16 o
  -5   9  14        0.02        0.39      0.81 o
  -4   9  14       17.55       14.53      1.71 o
  -3   9  14        6.37        6.21      0.97 o
  -2   9  14       37.99       28.18      1.65 o
  -1   9  14       31.62       31.16      2.08 o
   0   9  14       25.20       25.91      1.67 o
   1   9  14       22.37       27.45      1.94 o
   2   9  14        6.39        8.29      1.22 o
   3   9  14       41.67       52.14      2.90 o
   4   9  14        4.58        3.11      1.77 o
   5   9  14       15.40       22.07      1.41 o
  -5  10  14        0.00        0.91      0.86 o
  -4  10  14       17.75       13.18      1.36 o
  -3  10  14       14.85       18.88      1.43 o
  -2  10  14       59.12       57.22      2.03 o
  -1  10  14       43.85       44.89      2.23 o
   0  10  14        1.18        0.44      0.88 o
   1  10  14        1.24        1.16      0.81 o
   2  10  14       10.88       10.92      1.57 o
   3  10  14        0.60       -0.68      1.24 o
   4  10  14        1.58        2.33      0.98 o
  -3  11  14        1.83        2.63      0.91 o
  -2  11  14        3.53        4.46      1.10 o
  -1  11  14        0.68        2.30      1.25 o
   0  11  14        0.02       -0.02      0.72 o
   1  11  14        0.15        0.04      0.76 o
   2  11  14        3.89        6.89      1.45 o
   3  11  14        1.68        0.11      0.82 o
  -1  12  14       12.25       12.70      1.10 o
   0  12  14       28.42       40.23      3.16 o
   1  12  14        7.96       10.85      1.28 o
  -8   1  15        0.77        1.53      0.74 o
  -7   1  15        3.89        7.31      1.31 o
  -6   1  15        5.23        6.34      1.08 o
  -5   1  15       59.82       73.24      3.09 o
  -4   1  15        0.10        0.59      0.91 o
  -3   1  15       60.24       50.67      2.31 o
  -2   1  15      168.43      162.58      5.25 o
  -1   1  15        0.33        1.45      0.84 o
   0   1  15       63.80       64.21      2.26 o
   1   1  15       24.53       29.91      1.84 o
   2   1  15        3.51        2.79      1.06 o
   3   1  15        1.47        4.21      0.88 o
   4   1  15       25.28       29.49      2.08 o
   5   1  15        0.12        0.84      1.29 o
   6   1  15        1.14        0.66      1.01 o
   7   1  15        5.75        7.25      1.05 o
  -8   2  15        0.14        1.47      0.73 o
  -7   2  15       19.03       21.45      1.55 o
  -6   2  15       75.92       74.96      4.26 o
  -5   2  15       28.15       31.18      2.12 o
  -4   2  15        5.10        9.55      1.60 o
  -3   2  15      438.78      426.52      6.82 o
  -2   2  15      159.89      171.29      3.44 o
  -1   2  15      913.19      933.82     15.15 o
   0   2  15       91.97       98.65      2.87 o
   1   2  15      249.86      307.64      5.92 o
   2   2  15      174.54      179.74      5.86 o
   3   2  15      243.97      256.42      5.16 o
   4   2  15       11.03       10.74      1.42 o
   5   2  15       69.30       55.14      2.68 o
   6   2  15        0.35        2.24      0.92 o
   7   2  15        0.93        0.44      0.68 o
  -8   3  15        0.31        2.75      0.79 o
  -7   3  15       21.36       24.72      1.99 o
  -6   3  15       43.08       50.21      2.13 o
  -5   3  15       61.89       51.92      3.13 o
  -4   3  15        0.23        0.15      0.90 o
  -3   3  15      163.70      144.67      3.90 o
  -2   3  15       53.48       54.80      2.23 o
  -1   3  15      135.78      131.79      3.69 o
   0   3  15      240.17      237.23      8.69 o
   1   3  15      517.12      526.83     16.01 o
   2   3  15      401.80      410.65     11.61 o
   3   3  15      121.32      119.25      5.21 o
   4   3  15       57.35       53.44      2.69 o
   5   3  15       15.58       16.07      1.28 o
   6   3  15       22.65       29.04      1.96 o
   7   3  15        2.18        1.64      0.65 o
  -8   4  15       26.13       31.54      2.15 o
  -7   4  15        3.91        5.08      0.72 o
  -6   4  15      145.73      140.94      4.04 o
  -5   4  15       19.05       16.70      1.65 o
  -4   4  15      124.64       96.15      3.75 o
  -3   4  15        6.49        3.96      1.07 o
  -2   4  15       10.04        5.69      1.16 o
  -1   4  15        4.11        2.74      0.91 o
   0   4  15       43.10       44.26      2.61 o
   1   4  15       91.55       95.13      3.54 o
   2   4  15       37.78       40.41      2.43 o
   3   4  15        1.48        2.57      1.12 o
   4   4  15        2.72        2.37      0.99 o
   5   4  15        0.07        0.69      0.93 o
   6   4  15        1.38        1.61      0.78 o
   7   4  15        1.73        5.83      1.13 o
  -7   5  15       84.28       85.60      4.73 o
  -6   5  15       15.55       13.24      1.38 o
  -5   5  15       70.99       58.93      2.87 o
  -4   5  15        0.15       -1.00      1.00 o
  -3   5  15      183.93      153.16      5.37 o
  -2   5  15       35.21       29.24      1.89 o
  -1   5  15       32.08       34.07      1.96 o
   0   5  15       19.24       24.47      1.71 o
   1   5  15        0.99        1.99      0.99 o
   2   5  15        3.14        3.44      0.85 o
   3   5  15       95.60       97.09      3.10 o
   4   5  15       12.90        9.64      1.17 o
   5   5  15       14.33       10.87      1.56 o
   6   5  15       14.69       12.85      1.15 o
  -7   6  15        6.11        7.76      0.94 o
  -6   6  15       34.13       42.37      2.47 o
  -5   6  15        1.35        1.03      0.88 o
  -4   6  15       54.97       51.35      2.70 o
  -3   6  15       47.41       50.24      2.36 o
  -2   6  15      317.88      266.45      7.60 o
  -1   6  15       10.00        4.40      0.96 o
   0   6  15       74.95       81.97      2.90 o
   1   6  15       26.82       20.99      1.86 o
   2   6  15        4.94        6.33      0.93 o
   3   6  15        0.67        0.41      0.86 o
   4   6  15       10.83       10.60      1.29 o
   5   6  15        2.16        2.61      0.85 o
   6   6  15        0.35        2.93      0.91 o
  -6   7  15        0.98        3.91      1.01 o
  -5   7  15        2.85        2.45      1.26 o
  -4   7  15        0.14        1.88      1.20 o
  -3   7  15        6.31        4.11      1.15 o
  -2   7  15        0.27        0.15      0.88 o
  -1   7  15      190.83      155.93      8.88 o
   0   7  15        4.13        3.70      0.91 o
   1   7  15       45.67       45.65      2.75 o
   2   7  15        1.42        1.17      0.77 o
   3   7  15       72.95       95.71      3.26 o
   4   7  15        2.17        0.58      0.81 o
   5   7  15       14.59       18.27      1.60 o
   6   7  15        0.61        1.47      1.07 o
  -6   8  15       11.23       18.28      1.31 o
  -5   8  15        8.74        9.67      2.85 o
  -4   8  15        1.08       -0.16      1.03 o
  -3   8  15        7.97        5.79      1.14 o
  -2   8  15        2.73        0.25      0.81 o
  -1   8  15       24.44       19.92      1.72 o
   0   8  15        5.29        3.18      1.11 o
   1   8  15       70.16       64.34      2.90 o
   2   8  15        8.21        9.91      1.34 o
   3   8  15       23.71       25.43      1.77 o
   4   8  15        3.41        3.08      1.01 o
   5   8  15        2.62        2.75      0.90 o
  -5   9  15       16.14       19.01      2.45 o
  -4   9  15        2.72        6.17      1.26 o
  -3   9  15       22.12       18.56      1.47 o
  -2   9  15        4.23        2.26      0.79 o
  -1   9  15        0.41        0.37      0.95 o
   0   9  15       26.79       23.27      2.22 o
   1   9  15        0.23       -0.26      0.81 o
   2   9  15        8.61       10.99      1.24 o
   3   9  15        1.75        2.40      0.93 o
   4   9  15       17.06       25.44      2.93 o
  -4  10  15        9.35        9.29      1.02 o
  -3  10  15       67.06       65.62      2.71 o
  -2  10  15        2.55        2.19      1.02 o
  -1  10  15       63.81       73.69      3.34 o
   0  10  15        2.75        3.48      1.17 o
   1  10  15        1.98        3.72      0.86 o
   2  10  15        3.61       10.65      6.53 o
   3  10  15        1.54        3.29      1.15 o
  -2  11  15       16.81       15.53      1.42 o
  -1  11  15       11.98       12.60      1.08 o
   0  11  15        0.17        4.09      1.22 o
   1  11  15        0.03       -0.15      0.76 o
   2  11  15        6.58       11.25      1.43 o
  -8   0  16        7.68        3.55      1.78 o
  -7   0  16        3.68        8.09      1.84 o
  -6   0  16       35.95       33.53      3.47 o
  -5   0  16        0.74       -1.52      1.52 o
  -4   0  16       26.85       20.12      2.24 o
  -3   0  16      159.63      136.94      7.69 o
  -2   0  16     1081.80      990.36     18.94 o
  -1   0  16      157.45      126.93      4.59 o
   0   0  16      261.84      274.04      6.94 o
   1   0  16       28.23       24.96      2.26 o
   2   0  16      277.75      272.43     10.88 o
   3   0  16        7.07        6.23      1.27 o
   4   0  16        7.00        5.26      1.98 o
   5   0  16       51.95       55.02      4.45 o
   6   0  16        0.04       -1.20      1.40 o
   7   0  16        9.55        5.68      1.19 o
  -8   1  16        6.91       11.83      0.88 o
  -7   1  16        0.09        0.35      0.75 o
  -6   1  16        0.64       -0.90      0.90 o
  -5   1  16       17.78       18.62      1.44 o
  -4   1  16        8.17       10.82      1.29 o
  -3   1  16      172.79      150.92      4.51 o
  -2   1  16       86.20       77.64      3.16 o
  -1   1  16        4.50        3.38      1.19 o
   0   1  16       46.65       49.17      1.92 o
   1   1  16       51.72       50.43      2.37 o
   2   1  16        8.15        8.81      1.72 o
   3   1  16       18.91       17.23      1.33 o
   4   1  16       13.11       11.05      1.47 o
   5   1  16        1.42        0.99      0.93 o
   6   1  16       12.02        8.84      1.33 o
   7   1  16        1.84        0.30      1.21 o
  -8   2  16       20.90       30.19      4.09 o
  -7   2  16        0.08        0.92      0.74 o
  -6   2  16        9.72       11.08      1.11 o
  -5   2  16      113.69      107.76      3.78 o
  -4   2  16       76.90       72.66      2.78 o
  -3   2  16      612.46      597.19      8.33 o
  -2   2  16      130.79      117.72      3.79 o
  -1   2  16      957.96      941.45     22.11 o
   0   2  16       24.68       25.93      1.57 o
   1   2  16      440.74      437.76      9.89 o
   2   2  16      114.63      139.39      3.67 o
   3   2  16      424.56      428.59      9.34 o
   4   2  16       28.99       34.17      2.22 o
   5   2  16      145.19      138.04      4.71 o
   6   2  16        6.04        7.77      1.00 o
   7   2  16        9.72       10.07      1.41 o
  -7   3  16        0.40        2.54      0.95 o
  -6   3  16        1.52        1.53      0.73 o
  -5   3  16       46.65       51.36      2.78 o
  -4   3  16       37.08       30.97      2.20 o
  -3   3  16       92.65       88.22      3.05 o
  -2   3  16        4.40        5.11      1.36 o
  -1   3  16       21.38       25.47      1.98 o
   0   3  16      212.52      230.96      6.60 o
   1   3  16      123.89      170.21     15.56 o
   2   3  16      103.97      121.66      5.88 o
   3   3  16       15.86       18.72      2.32 o
   4   3  16       13.79       11.55      1.43 o
   5   3  16        0.14        1.60      0.73 o
   6   3  16       10.46       10.01      1.21 o
   7   3  16        3.38        3.71      1.02 o
  -7   4  16       27.57       27.50      1.75 o
  -6   4  16        8.98        9.36      1.19 o
  -5   4  16        3.52        2.52      0.95 o
  -4   4  16        3.80        4.68      1.16 o
  -3   4  16        5.45        5.13      1.23 o
  -2   4  16        5.71        3.30      1.04 o
  -1   4  16      124.21      113.90      4.06 o
   0   4  16       79.49       87.97      5.58 o
   1   4  16       17.79       19.31      2.35 o
   2   4  16        3.64        2.19      1.08 o
   3   4  16       10.52        9.30      1.44 o
   4   4  16        0.94        1.35      2.66 o
   5   4  16        0.09       -0.45      1.03 o
   6   4  16        6.73        8.97      1.23 o
  -7   5  16        2.70        6.39      1.39 o
  -6   5  16       21.78       19.76      1.51 o
  -5   5  16        8.57       10.82      1.36 o
  -4   5  16       22.51       21.78      1.88 o
  -3   5  16       21.50       14.19      1.65 o
  -2   5  16        2.43        1.44      1.03 o
  -1   5  16      160.86      134.38      3.72 o
   0   5  16        0.08       -0.95      0.95 o
   1   5  16      145.82      150.09      5.56 o
   2   5  16       33.42       35.68      2.05 o
   3   5  16        6.11        5.18      0.87 o
   4   5  16        2.47        1.24      1.07 o
   5   5  16        0.03        0.81      0.94 o
   6   5  16        3.40        1.98      1.33 o
  -7   6  16        0.09       -0.29      0.81 o
  -6   6  16        0.01        1.61      0.93 o
  -5   6  16        4.26        3.65      1.20 o
  -4   6  16        9.70        9.02      1.58 o
  -3   6  16       26.92       20.54      2.24 o
  -2   6  16        5.18        3.70      1.12 o
  -1   6  16        8.39        6.32      1.22 o
   0   6  16        1.04        1.13      1.04 o
   1   6  16        9.10        9.01      1.07 o
   2   6  16        6.73        8.52      1.00 o
   3   6  16        5.05        4.65      0.92 o
   4   6  16        6.80       10.15      1.17 o
   5   6  16        2.72        6.51      0.92 o
   6   6  16        0.12       -1.00      1.00 o
  -6   7  16       22.82       18.63      2.55 o
  -5   7  16       27.49       24.19      2.00 o
  -4   7  16        1.82        1.35      1.05 o
  -3   7  16       35.93       28.71      2.09 o
  -2   7  16       39.40       38.84      2.28 o
  -1   7  16        0.01       -0.12      0.98 o
   0   7  16       50.69       65.42      3.29 o
   1   7  16       34.92       40.43      1.77 o
   2   7  16       14.51       16.23      1.29 o
   3   7  16        1.04        3.04      0.86 o
   4   7  16        1.08        2.66      0.80 o
   5   7  16        0.02        0.42      1.55 o
  -5   8  16       18.55       18.12      1.56 o
  -4   8  16        0.00        0.16      0.89 o
  -3   8  16       37.53       32.66      2.43 o
  -2   8  16        0.05        0.66      1.04 o
  -1   8  16       24.03       23.12      2.30 o
   0   8  16        7.22        7.61      1.55 o
   1   8  16        0.76        0.55      0.83 o
   2   8  16       10.99       10.99      1.07 o
   3   8  16        0.54        3.49      0.92 o
   4   8  16        0.07        0.50      1.04 o
   5   8  16        4.84        7.67      1.34 o
  -5   9  16        5.33        5.07      1.27 o
  -4   9  16        1.10        0.53      1.26 o
  -3   9  16       14.93       12.30      1.20 o
  -2   9  16        2.00        3.07      0.85 o
  -1   9  16       38.43       34.11      2.47 o
   0   9  16       14.84        8.83      1.51 o
   1   9  16        7.43        5.14      0.99 o
   2   9  16        3.28        3.57      0.96 o
   3   9  16        3.77        4.25      0.86 o
   4   9  16       27.53       39.03      2.21 o
  -3  10  16        8.73        7.37      1.00 o
  -2  10  16        0.60        0.60      1.75 o
  -1  10  16       32.78       35.12      2.18 o
   0  10  16        9.21        9.91      1.09 o
   1  10  16        5.14        6.73      0.87 o
   2  10  16        5.20       12.09      1.57 o
  -2  11  16        8.65        4.29      1.15 o
  -1  11  16       12.39        9.98      1.45 o
   0  11  16        2.51        1.18      0.96 o
  -7   1  17        0.01        1.17      0.74 o
  -6   1  17        0.17       -0.70      0.70 o
  -5   1  17       21.89       31.07      1.69 o
  -4   1  17       20.34       14.33      1.64 o
  -3   1  17       76.22       72.59      2.78 o
  -2   1  17        4.35        5.38      1.24 o
  -1   1  17       81.24       90.06      3.08 o
   0   1  17      205.34      219.29      5.22 o
   1   1  17        0.26        1.29      1.00 o
   2   1  17        1.07        0.38      1.19 o
   3   1  17       18.05       21.62      1.35 o
   4   1  17        0.89        2.15      0.99 o
   5   1  17        3.38        4.93      1.01 o
   6   1  17        0.04        0.26      0.77 o
  -7   2  17        4.03        7.25      0.82 o
  -6   2  17        4.19        3.09      0.77 o
  -5   2  17        0.83        1.41      0.91 o
  -4   2  17       94.80       81.38      3.83 o
  -3   2  17        9.18        6.80      1.19 o
  -2   2  17       59.88       55.80      2.46 o
  -1   2  17      172.74      175.13      4.31 o
   0   2  17       20.43       20.76      1.58 o
   1   2  17        3.92       11.38      1.55 o
   2   2  17       77.69       67.61      2.98 o
   3   2  17       27.82       19.72      1.38 o
   4   2  17       21.55       17.95      1.69 o
   5   2  17       10.64       11.58      1.08 o
   6   2  17        0.01       -0.76      0.76 o
  -7   3  17        0.56       -0.63      0.71 o
  -6   3  17       18.16       12.96      1.30 o
  -5   3  17      109.72      102.71      3.62 o
  -4   3  17        6.51        7.20      1.32 o
  -3   3  17      142.19      136.54      4.35 o
  -2   3  17       19.24       20.66      1.84 o
  -1   3  17      106.83       96.13      3.40 o
   0   3  17        3.29        3.51      1.34 o
   1   3  17      882.06      976.17     65.25 o
   2   3  17        8.82       10.50      1.42 o
   3   3  17      317.40      308.02      6.58 o
   4   3  17        2.63        2.39      1.01 o
   5   3  17        0.00        0.57      2.31 o
   6   3  17        0.55        0.32      2.11 o
  -7   4  17        0.07        1.71      1.08 o
  -6   4  17       15.95       16.53      1.35 o
  -5   4  17        0.21        0.91      0.96 o
  -4   4  17       17.17       11.41      1.43 o
  -3   4  17        5.01        4.80      1.14 o
  -2   4  17       71.21       66.01      4.60 o
  -1   4  17       10.82        9.29      1.24 o
   0   4  17        0.81        1.59      1.17 o
   1   4  17        0.00        0.35      1.23 o
   2   4  17        9.42        8.73      1.38 o
   3   4  17        6.28        5.49      1.17 o
   4   4  17       18.50       16.97      2.43 o
   5   4  17        0.39        0.32      0.95 o
   6   4  17        3.33        3.18      1.20 o
  -7   5  17        4.62        5.49      1.15 o
  -6   5  17       12.16       11.91      1.42 o
  -5   5  17       19.71       13.86      1.42 o
  -4   5  17       24.95       25.51      1.94 o
  -3   5  17       13.80       10.94      1.46 o
  -2   5  17      105.37      115.80      4.93 o
  -1   5  17       47.05       44.87      2.22 o
   0   5  17        2.53        2.33      0.91 o
   1   5  17       31.64       34.53      2.30 o
   2   5  17        0.06       -0.18      0.97 o
   3   5  17       13.81       16.12      1.61 o
   4   5  17       21.36       21.32      3.28 o
   5   5  17        0.12       -0.48      0.85 o
  -6   6  17       16.75       19.42      3.47 o
  -5   6  17        0.08       -0.15      1.47 o
  -4   6  17       11.82        9.96      2.17 o
  -3   6  17       70.45       65.21      3.57 o
  -2   6  17        0.85        1.29      1.06 o
  -1   6  17       90.69       89.50      3.42 o
   0   6  17       17.66       14.52      1.56 o
   1   6  17        0.19        0.14      0.80 o
   2   6  17       13.56       16.22      1.37 o
   3   6  17        3.19        1.94      1.16 o
   4   6  17        6.49        6.35      0.95 o
   5   6  17        6.00       13.18      1.50 o
  -6   7  17       12.30       10.65      0.99 o
  -5   7  17        2.56        4.78      0.95 o
  -4   7  17       19.49       15.99      1.53 o
  -3   7  17       10.53       11.84      1.33 o
  -2   7  17        3.52        3.75      1.00 o
  -1   7  17       38.18       49.16      2.47 o
   0   7  17       10.91       11.38      1.18 o
   1   7  17       27.60       28.96      1.46 o
   2   7  17        0.29        0.86      0.85 o
   3   7  17       28.21       39.72      2.05 o
   4   7  17        1.29        3.39      0.70 o
   5   7  17        2.14       -0.47      1.04 o
  -5   8  17       17.90       19.52      2.45 o
  -4   8  17        7.40        5.73      0.89 o
  -3   8  17        1.83        4.21      1.32 o
  -2   8  17        1.37        1.20      0.99 o
  -1   8  17       10.10        6.63      1.40 o
   0   8  17       27.13       29.11      1.84 o
   1   8  17        0.01       -0.20      0.85 o
   2   8  17        5.73        9.34      0.92 o
   3   8  17        0.01        1.02      1.30 o
   4   8  17        3.12        0.70      1.11 o
  -4   9  17        2.89        3.44      1.33 o
  -3   9  17        2.55        1.94      0.71 o
  -2   9  17        0.34       -0.77      0.77 o
  -1   9  17        5.02        5.85      1.25 o
   0   9  17        0.40        1.50      0.76 o
   1   9  17        1.45        1.63      1.41 o
   2   9  17        0.16        1.53      2.48 o
   3   9  17        2.78        6.54      1.12 o
  -3  10  17       14.10       12.07      1.45 o
  -2  10  17        1.46        1.48      0.80 o
  -1  10  17        0.58        1.24      0.69 o
   0  10  17        2.06        2.53      0.65 o
   1  10  17        3.25        5.00      2.71 o
  -7   0  18      176.96      218.14      5.32 o
  -6   0  18        0.85        1.76      0.93 o
  -5   0  18       39.05       44.96      3.82 o
  -4   0  18      451.02      445.03     14.02 o
  -3   0  18        1.39        1.54      1.23 o
  -2   0  18     1570.05     1557.78     67.91 o
  -1   0  18       26.82       18.05      1.79 o
   0   0  18      133.93      138.43      5.59 o
   1   0  18       15.19       16.72      3.05 o
   2   0  18        9.32        7.31      2.46 o
   3   0  18        0.00        0.52      1.01 o
   4   0  18       16.82       14.41      1.73 o
   5   0  18        7.11        4.51      1.80 o
   6   0  18        2.27        1.44      0.96 o
  -7   1  18        6.47        8.22      0.70 o
  -6   1  18        7.16        6.09      0.82 o
  -5   1  18       20.91       23.40      1.58 o
  -4   1  18       53.21       49.87      2.20 o
  -3   1  18        2.92        1.23      0.99 o
  -2   1  18      393.93      395.96      9.43 o
  -1   1  18       46.10       38.35      1.86 o
   0   1  18      171.29      170.05      4.94 o
   1   1  18       11.26       14.32      2.04 o
   2   1  18        0.30        0.03      1.32 o
   3   1  18       17.91       13.96      1.16 o
   4   1  18        2.01        1.46      0.89 o
   5   1  18       21.51       31.66      1.75 o
   6   1  18       12.68       11.32      1.03 o
  -7   2  18        6.59        6.01      0.75 o
  -6   2  18        2.50        3.71      0.88 o
  -5   2  18       21.60       15.93      2.06 o
  -4   2  18        0.52        0.50      0.93 o
  -3   2  18        4.55        4.97      1.00 o
  -2   2  18        4.56        1.93      0.76 o
  -1   2  18      237.23      238.93      7.46 o
   0   2  18       64.82       75.86      3.29 o
   1   2  18       63.11       58.78      2.88 o
   2   2  18        1.20       -0.07      0.87 o
   3   2  18       21.31       25.67      1.48 o
   4   2  18        0.03        0.33      0.87 o
   5   2  18       11.23       14.03      1.02 o
   6   2  18        1.15        2.39      0.98 o
  -7   3  18        5.51       13.68      1.56 o
  -6   3  18       10.31        7.44      1.16 o
  -5   3  18        0.02        0.89      0.82 o
  -4   3  18      106.94      107.22      4.51 o
  -3   3  18        0.03        0.76      1.03 o
  -2   3  18        0.39        1.06      1.02 o
  -1   3  18       19.29       16.06      1.75 o
   0   3  18       27.54       35.18      2.95 o
   1   3  18        1.98       -0.74      1.05 o
   2   3  18       25.75       21.60      2.32 o
   3   3  18        0.23        1.34      0.93 o
   4   3  18       47.05       45.33      2.85 o
   5   3  18        3.07        3.44      1.77 o
   6   3  18        1.30        1.97      0.87 o
  -6   4  18       31.97       35.01      1.68 o
  -5   4  18        0.93        1.09      0.77 o
  -4   4  18        0.29        0.37      0.90 o
  -3   4  18        6.72        3.58      1.32 o
  -2   4  18      123.39      102.79      3.29 o
  -1   4  18      141.24      141.76      4.40 o
   0   4  18      122.36       98.30      4.72 o
   1   4  18       19.33       17.37      2.16 o
   2   4  18       10.40        9.14      1.36 o
   3   4  18        0.68        1.35      0.87 o
   4   4  18        0.13        1.26      1.38 o
   5   4  18       34.06       41.22      2.29 o
  -6   5  18        0.62        0.12      1.00 o
  -5   5  18        9.18       10.49      1.43 o
  -4   5  18       45.84       37.31      2.24 o
  -3   5  18        5.41        8.35      1.70 o
  -2   5  18       57.95       52.53      2.73 o
  -1   5  18        0.27        0.29      0.87 o
   0   5  18        4.94        4.84      0.99 o
   1   5  18        8.55        8.12      1.32 o
   2   5  18       18.80       19.18      1.70 o
   3   5  18        0.14       -0.09      0.91 o
   4   5  18        0.03        0.66      1.73 o
   5   5  18        1.40        4.39      0.96 o
  -6   6  18        4.77        6.27      0.90 o
  -5   6  18        5.43        5.24      0.82 o
  -4   6  18       22.78       25.34      1.69 o
  -3   6  18        0.00        0.17      0.83 o
  -2   6  18        0.43       -0.21      0.90 o
  -1   6  18       15.73       18.76      1.68 o
   0   6  18        6.19        2.86      1.25 o
   1   6  18        0.88        0.48      0.81 o
   2   6  18        0.53       -0.74      0.95 o
   3   6  18        3.01        2.67      0.89 o
   4   6  18        9.84       12.40      1.38 o
   5   6  18        4.58        6.33      1.33 o
  -5   7  18        7.85        7.45      1.52 o
  -4   7  18        0.15        0.75      0.71 o
  -3   7  18        4.85        2.74      0.85 o
  -2   7  18        0.00       -0.83      0.83 o
  -1   7  18       19.56       20.40      1.75 o
   0   7  18        2.76        3.22      0.98 o
   1   7  18       10.95       10.18      1.06 o
   2   7  18        4.20        2.77      1.30 o
   3   7  18       15.99       18.82      1.74 o
   4   7  18        0.19        1.83      1.23 o
  -4   8  18        2.46        4.02      0.79 o
  -3   8  18        0.03       -0.81      0.81 o
  -2   8  18        4.57        3.70      1.23 o
  -1   8  18       12.23       15.31      1.25 o
   0   8  18        2.53        3.57      0.86 o
   1   8  18       78.12       99.99      2.88 o
   2   8  18        3.73        4.78      0.67 o
   3   8  18       11.86       15.50      1.87 o
  -3   9  18        0.49       -1.01      1.01 o
  -2   9  18       10.19        7.10      1.76 o
  -1   9  18       16.51       14.56      1.08 o
   0   9  18       10.55        8.77      1.70 o
   1   9  18       51.18       64.42      2.32 o
  -1  10  18        0.41       -0.80      1.04 o
   0  10  18        5.61        7.38      1.37 o
  -7   1  19       13.63        7.94      1.26 o
  -6   1  19        4.16        4.25      0.82 o
  -5   1  19        0.54        2.67      0.80 o
  -4   1  19        0.12        0.69      0.80 o
  -3   1  19        5.07        5.37      1.02 o
  -2   1  19        3.41        2.01      0.71 o
  -1   1  19        2.74        2.63      0.92 o
   0   1  19       57.05       57.28      2.89 o
   1   1  19       15.28       13.01      1.93 o
   2   1  19        0.59       -0.42      0.80 o
   3   1  19        0.98       -0.03      0.76 o
   4   1  19       11.27        9.28      1.18 o
   5   1  19        2.42        3.60      0.73 o
  -6   2  19        5.00        7.17      0.76 o
  -5   2  19        0.69        1.35      0.82 o
  -4   2  19       83.16       79.10      2.63 o
  -3   2  19      295.31      274.80      9.91 o
  -2   2  19       22.79       20.85      1.54 o
  -1   2  19      170.30      163.24      4.13 o
   0   2  19       80.09       85.13      3.38 o
   1   2  19       23.04       17.59      2.03 o
   2   2  19       13.06       12.44      1.23 o
   3   2  19       17.13       18.02      1.53 o
   4   2  19        0.67       -0.20      0.75 o
   5   2  19        0.12       -0.02      0.87 o
  -6   3  19       10.53       14.11      0.92 o
  -5   3  19        1.44        2.24      0.83 o
  -4   3  19      215.34      195.37     11.78 o
  -3   3  19      189.97      168.96      5.76 o
  -2   3  19      123.65      101.90      3.81 o
  -1   3  19       22.02       20.15      2.23 o
   0   3  19      227.73      243.44     16.05 o
   1   3  19        0.28        0.17      1.10 o
   2   3  19      233.69      226.96      6.89 o
   3   3  19       45.28       44.44      2.85 o
   4   3  19       12.19       10.78      1.54 o
   5   3  19        6.64        7.35      1.28 o
  -6   4  19        0.50       -0.12      0.62 o
  -5   4  19       26.19       24.03      1.56 o
  -4   4  19        9.54       10.05      1.02 o
  -3   4  19       95.66       72.26      3.90 o
  -2   4  19       24.94       20.57      1.74 o
  -1   4  19       38.92       33.96      1.86 o
   0   4  19       38.03       31.45      2.14 o
   1   4  19       21.36       24.26      2.62 o
   2   4  19       68.37       66.85      3.61 o
   3   4  19       23.82       24.20      2.09 o
   4   4  19       12.33       11.51      1.41 o
   5   4  19       24.00       27.09      1.63 o
  -6   5  19       11.27       12.52      1.52 o
  -5   5  19       35.02       32.60      1.46 o
  -4   5  19       17.82       15.14      1.35 o
  -3   5  19      149.43      146.02      4.09 o
  -2   5  19        0.01       -1.02      1.02 o
  -1   5  19        0.51       -0.05      0.90 o
   0   5  19        1.45        2.80      0.84 o
   1   5  19       11.40        8.28      1.28 o
   2   5  19        7.78        6.58      1.15 o
   3   5  19        1.58        0.70      2.86 o
   4   5  19        0.47        0.90      0.85 o
   5   5  19        1.63        3.82      1.12 o
  -5   6  19        6.36        6.69      0.78 o
  -4   6  19       30.80       27.11      1.58 o
  -3   6  19        2.08        1.51      0.86 o
  -2   6  19       47.55       47.99      2.28 o
  -1   6  19        0.48       -0.16      0.86 o
   0   6  19        2.51        0.81      1.57 o
   1   6  19        6.40        6.83      0.97 o
   2   6  19        1.66        0.09      1.09 o
   3   6  19        0.03        0.77      0.91 o
   4   6  19        8.04       13.62      1.20 o
  -4   7  19        6.59        8.73      0.83 o
  -3   7  19        1.71        0.20      0.70 o
  -2   7  19        4.42        4.72      0.95 o
  -1   7  19        8.53       16.09      1.15 o
   0   7  19       10.34        7.28      1.01 o
   1   7  19        0.15        0.65      0.89 o
   2   7  19        4.23        5.13      0.88 o
   3   7  19        0.16        0.51      0.69 o
  -4   8  19        5.81        8.43      1.36 o
  -3   8  19       22.67       25.87      1.33 o
  -2   8  19        0.55        0.69      0.97 o
  -1   8  19       12.30       11.90      1.38 o
   0   8  19       16.60       15.32      1.50 o
   1   8  19       18.08       26.18      1.61 o
   2   8  19       11.00       16.67      5.58 o
  -2   9  19        0.19       -0.32      1.27 o
  -1   9  19        3.49        4.34      0.91 o
   0   9  19        1.06        2.29      1.17 o
   1   9  19        3.54        5.63      1.34 o
  -6   0  20        1.88        2.92      0.93 o
  -5   0  20       48.94       39.21      3.43 o
  -4   0  20       14.56       14.29      1.72 o
  -3   0  20        0.16        1.35      0.91 o
  -2   0  20       53.17       60.17      2.78 o
  -1   0  20       74.94       72.91      3.91 o
   0   0  20        0.33       -1.17      1.57 o
   1   0  20        6.14        8.78      2.17 o
   2   0  20        2.39        2.69      0.97 o
   3   0  20       45.89       50.16      6.26 o
   4   0  20       23.21       28.26      1.88 o
   5   0  20        1.48       -0.47      0.69 o
  -6   1  20       41.08       54.77      2.37 o
  -5   1  20        9.85       12.05      1.01 o
  -4   1  20       15.21       14.42      1.20 o
  -3   1  20      310.98      295.93      5.85 o
  -2   1  20      104.83      112.39      3.29 o
  -1   1  20      320.22      333.14      6.81 o
   0   1  20        0.48        2.51      1.21 o
   1   1  20       14.19       17.37      2.07 o
   2   1  20        4.40        4.04      0.73 o
   3   1  20        0.36        0.32      0.69 o
   4   1  20       25.62       32.37      1.64 o
   5   1  20        0.01        0.42      1.00 o
  -6   2  20       11.33        8.67      1.08 o
  -5   2  20        0.04        0.64      0.58 o
  -4   2  20       83.49       74.65      2.39 o
  -3   2  20        0.00        0.09      0.64 o
  -2   2  20       15.25       16.83      1.38 o
  -1   2  20        1.22        1.51      0.94 o
   0   2  20       59.44       64.65      2.88 o
   1   2  20        0.42        1.79      0.95 o
   2   2  20        2.35        2.64      0.95 o
   3   2  20        2.18        2.37      1.12 o
   4   2  20        0.14       -0.67      1.54 o
   5   2  20       17.97       16.83      1.84 o
  -6   3  20        0.23       -0.05      0.83 o
  -5   3  20       36.59       28.10      1.31 o
  -4   3  20       37.40       41.22      1.73 o
  -3   3  20       17.54       15.98      1.29 o
  -2   3  20       74.15       69.37      3.70 o
  -1   3  20       71.90       74.34      3.89 o
   0   3  20       10.97        8.85      1.33 o
   1   3  20       64.54       61.99      3.43 o
   2   3  20        0.07        0.04      0.87 o
   3   3  20        0.79        2.20      1.05 o
   4   3  20        0.78       -0.55      1.34 o
   5   3  20        0.64        1.11      0.93 o
  -5   4  20        0.02        0.54      0.50 o
  -4   4  20        1.46        3.57      0.87 o
  -3   4  20       41.18       36.21      1.99 o
  -2   4  20       22.51       23.68      1.49 o
  -1   4  20       35.45       40.40      2.28 o
   0   4  20       43.26       47.01      2.41 o
   1   4  20      109.27      128.47      5.07 o
   2   4  20        7.24        5.97      1.04 o
   3   4  20        1.86        0.80      0.98 o
   4   4  20        0.30        0.91      0.78 o
  -5   5  20        8.52        8.81      0.86 o
  -4   5  20       66.53       74.40      2.67 o
  -3   5  20        2.06        3.00      0.85 o
  -2   5  20       30.79       33.12      1.97 o
  -1   5  20        3.28        2.41      0.96 o
   0   5  20       46.75       45.83      2.30 o
   1   5  20        0.17        0.06      0.79 o
   2   5  20        1.63        0.99      0.74 o
   3   5  20        0.21        0.20      1.65 o
   4   5  20        0.03        0.75      0.68 o
  -4   6  20        1.94        0.29      0.60 o
  -3   6  20        7.05        5.63      0.94 o
  -2   6  20        1.34        0.64      0.80 o
  -1   6  20        7.17       11.65      1.20 o
   0   6  20        1.59        0.02      0.65 o
   1   6  20        0.75        1.64      0.98 o
   2   6  20        0.02       -0.05      0.74 o
   3   6  20        0.05       -0.79      0.79 o
  -4   7  20        1.56        4.50      1.09 o
  -3   7  20       16.70       10.04      0.79 o
  -2   7  20       19.48       20.68      1.12 o
  -1   7  20        2.97        1.35      0.70 o
   0   7  20        0.05        0.72      0.71 o
   1   7  20       10.51       11.85      1.04 o
   2   7  20        0.06       -0.74      0.74 o
  -2   8  20        1.88        1.68      0.73 o
  -1   8  20        3.89        5.07      1.05 o
   0   8  20        1.27        0.83      1.02 o
   1   8  20       17.22       25.99      2.17 o
  -5   1  21        0.62        0.94      0.50 o
  -4   1  21       36.43       35.95      1.40 o
  -3   1  21        6.50        8.14      0.87 o
  -2   1  21       26.23       24.48      1.58 o
  -1   1  21       10.61        9.82      1.57 o
   0   1  21       31.26       31.91      2.43 o
   1   1  21        0.13        0.61      0.79 o
   2   1  21        0.83        0.78      0.60 o
   3   1  21        0.00       -0.48      0.62 o
   4   1  21        0.80        1.92      0.75 o
  -5   2  21        8.26       10.32      0.83 o
  -4   2  21        1.28        2.49      0.69 o
  -3   2  21       13.20       15.13      1.20 o
  -2   2  21        1.99        2.63      1.17 o
  -1   2  21       76.17       79.79      3.84 o
   0   2  21       75.84       76.39      3.75 o
   1   2  21       43.17       47.21      2.93 o
   2   2  21       54.65       60.30      2.55 o
   3   2  21        2.65        2.66      1.01 o
   4   2  21        0.52        1.10      0.77 o
  -5   3  21       24.48       24.43      1.56 o
  -4   3  21       23.07       22.73      1.37 o
  -3   3  21        4.82        3.92      1.17 o
  -2   3  21      130.34      120.02      4.50 o
  -1   3  21       31.27       31.00      1.97 o
   0   3  21        0.04       -1.17      1.17 o
   1   3  21       39.41       40.44      2.68 o
   2   3  21        0.50        0.00      1.26 o
   3   3  21       17.59       23.26      2.17 o
   4   3  21        0.28        0.61      0.90 o
  -5   4  21        0.27       -0.29      0.61 o
  -4   4  21        3.51        3.66      0.80 o
  -3   4  21        0.00        0.75      0.70 o
  -2   4  21        7.77       11.41      1.20 o
  -1   4  21        9.16       12.85      1.32 o
   0   4  21        0.23        1.50      0.86 o
   1   4  21        0.03        0.10      0.82 o
   2   4  21        0.03       -0.49      0.88 o
   3   4  21        0.73       -0.57      1.29 o
   4   4  21        0.51        0.12      0.59 o
  -4   5  21        9.06        9.50      0.87 o
  -3   5  21        3.08        3.86      1.18 o
  -2   5  21       20.36       19.38      1.35 o
  -1   5  21       21.53       20.35      1.44 o
   0   5  21        0.04       -0.77      0.77 o
   1   5  21       11.66       13.46      1.20 o
   2   5  21        0.81        1.15      0.95 o
   3   5  21        3.26        1.57      0.78 o
  -3   6  21       28.44       27.82      1.58 o
  -2   6  21        1.92        1.13      0.76 o
  -1   6  21        0.30        0.79      0.68 o
   0   6  21       13.52       12.51      1.06 o
   1   6  21        0.35        0.74      0.70 o
   2   6  21        5.09        5.16      1.49 o
  -2   7  21        2.64        3.78      1.29 o
  -1   7  21        9.24       15.61      1.91 o
   0   7  21        8.89        8.75      1.54 o
   1   7  21       21.39       54.43     17.59 o
  -5   0  22        9.44       13.07      1.60 o
  -4   0  22       10.26        8.21      1.10 o
  -3   0  22       96.36       87.55      3.28 o
  -2   0  22        3.21        1.30      1.32 o
  -1   0  22       52.53       51.47      3.99 o
   0   0  22        8.51        6.20      1.83 o
   1   0  22        2.59        2.70      0.83 o
   2   0  22        0.00        1.34      1.33 o
   3   0  22        0.00       -0.21      0.90 o
  -4   1  22       35.15       39.98      1.80 o
  -3   1  22        2.06        4.84      1.15 o
  -2   1  22        8.26       11.48      1.47 o
  -1   1  22        5.65        6.66      1.31 o
   0   1  22        0.03       -0.71      0.83 o
   1   1  22       13.02       12.91      0.99 o
   2   1  22        3.91        5.62      1.10 o
   3   1  22        2.64        4.59      1.29 o
  -4   2  22        2.71        0.78      1.08 o
  -3   2  22        0.13       -0.48      0.85 o
  -2   2  22       16.83       17.42      1.82 o
  -1   2  22        0.48        0.83      0.98 o
   0   2  22        0.00        0.56      0.94 o
   1   2  22       47.56       63.79      2.12 o
   2   2  22        0.55        1.44      0.77 o
   3   2  22       23.95       30.26      1.79 o
  -4   3  22       19.03       15.63      1.34 o
  -3   3  22        2.70        3.24      0.95 o
  -2   3  22        2.29        3.78      0.88 o
  -1   3  22       67.53       65.04      3.07 o
   0   3  22        0.16        1.17      0.74 o
   1   3  22       24.42       27.51      1.59 o
   2   3  22        1.15        2.83      0.98 o
   3   3  22        3.33        4.07      0.85 o
  -4   4  22       36.83       37.92      1.80 o
  -3   4  22       14.49       18.08      1.52 o
  -2   4  22        9.42       12.55      1.09 o
  -1   4  22       35.79       34.08      2.18 o
   0   4  22       89.71      102.22      3.93 o
   1   4  22        1.26        0.80      0.77 o
   2   4  22        6.53        5.92      1.23 o
   3   4  22        0.34        0.50      0.64 o
  -3   5  22        0.54        0.12      0.63 o
  -2   5  22        7.51        6.76      1.00 o
  -1   5  22        9.06        7.18      0.88 o
   0   5  22       21.12       23.15      1.34 o
   1   5  22        3.06       12.88      1.63 o
   2   5  22        0.59        0.56      0.85 o
  -2   6  22       16.59       19.80      1.89 o
  -1   6  22      109.89      144.93      3.51 o
   0   6  22        4.66        5.27      1.03 o
   1   6  22       14.71       20.35      1.75 o
  -3   1  23        0.41        0.38      1.00 o
  -2   1  23       73.37       78.06      2.76 o
  -1   1  23       18.14       20.80      1.34 o
   0   1  23       38.97       43.42      1.42 o
   1   1  23       44.55       55.79      1.75 o
   2   1  23        4.99        5.89      1.02 o
  -3   2  23       50.58       58.00      2.19 o
  -2   2  23        0.44        1.14      0.78 o
  -1   2  23        0.41        0.00      1.00 o
   0   2  23        1.37        2.54      1.59 o
   1   2  23       26.66       38.57      2.18 o
   2   2  23        1.11        1.08      0.72 o
  -3   3  23        6.83        3.93      1.19 o
  -2   3  23       14.56       12.37      1.25 o
  -1   3  23       19.24       20.25      1.23 o
   0   3  23       99.85      123.52      3.79 o
   1   3  23        7.70       11.31      0.82 o
   2   3  23       13.40       12.26      1.12 o
  -3   4  23       16.89       18.89      1.79 o
  -2   4  23        8.86        7.40      0.95 o
  -1   4  23        9.15       10.32      0.88 o
   0   4  23       49.82       50.20      2.66 o
   1   4  23       15.61       12.76      1.17 o
  -1   5  23        5.33        5.20      1.20 o
   0   5  23        1.46        2.12      0.86 o
  -2   0  24        9.71       10.48      1.48 o
  -1   0  24        7.34        8.39      0.99 o
   0   0  24        7.75       11.00      1.61 o
   1   0  24        9.94       15.24      1.70 o
  -2   1  24        2.44        1.42      0.63 o
  -1   1  24       21.28       25.76      1.29 o
   0   1  24        2.04        3.69      0.82 o
   1   1  24        5.68       10.92      1.05 o
  -2   2  24        0.34        1.08      0.93 o
  -1   2  24        4.24        6.01      0.74 o
   0   2  24        7.69        6.59      0.63 o
   1   2  24        8.07       16.36      1.69 o
  -1   3  24       19.57       20.14      1.89 o
   0   3  24        7.67        8.86      0.93 o
 
